# Supplementary material for: Role of endogenous and exogenous antioxidants in risk of six cancers: evidence from the Mendelian randomization study
Source: Front Pharmacol. 2023 Jun 27;14:1185850. doi: 10.3389/fphar.2023.1185850 (PMC10333497; doi:10.3389/fphar.2023.1185850)
Supplement: Supplementary file 1 [file Table1.XLSX]

## Sheet: Table S1
Table S1. The confounders excluded in the Mendelian Randomization.
Confounders	Outcomes *	Traits label in GWAS Catalog †	Reported traits ‡
Aging	Lung cancer, Breast cancer, Prostate cancer, Colorectal cancer, Esophagus cancer	aging	Aging; Aging (facial); Aging (time to death); Aging (time to event); Aging traits; Biological age (BioAge); Biological age (PhenoAge); DNA methylation GrimAge acceleration; DNA methylation Hannum age acceleration; DNA methylation PhenoAge acceleration; Differential aging (cerebellum); Differential aging (frontal cortex); Differential aging in older adults (cerebellum); Differential aging in older…
BMI	Lung cancer, Breast cancer, Prostate cancer, Colorectal cancer, Esophagus cancer	body mass index	Adult onset asthma and/or BMI; Age-related disease endophenotypes; Age-related diseases, mortality and associated endophenotypes; Alanine aminotransferase levels x BMI interaction; Alzheimer's disease or BMI (pleiotropy); Alzheimer's disease or cardiovascular risk factors (pleiotropy); Aspartate aminotransferase levels x BMI interaction; BMI (adjusted for smoking behaviour); BMI (smoking interact…
Physical activity	Lung cancer, Breast cancer, Prostate cancer, Colorectal cancer, Esophagus cancer	physical activity measurement	Accelerometer-based physical activity measurement (average acceleration); Accelerometer-based physical activity measurement (fraction of time with accelerations >425 milli-gravities); Activity variability during wake; BMI x environmental factors (including physical activity) interaction; Body mass index; Body mass index (joint analysis main effects and physical activity interaction); Body mass in…
Physical activity	Lung cancer, Breast cancer, Prostate cancer, Colorectal cancer, Esophagus cancer	physical activity	Diastolic blood pressure x physical activity (least active quartile vs others) interaction (1df); Diastolic blood pressure x physical activity (least active quartile vs others) interaction (2df); Diastolic blood pressure x physical activity (least vs most active quartile) interaction (1df); Diastolic blood pressure x physical activity (least vs most active quartile) interaction (2df); Diastolic b…
Smoking	Lung cancer, Breast cancer, Prostate cancer, Colorectal cancer, Esophagus cancer	smoking behaviour measurement	Anxiety x maternal smoking during pregnancy interaction; Bioavailable testosterone levels x smoking behaviour (cigarettes smoked per day) interaction; Blood pressure (smoking interaction); Body mass index (smoking years interaction); Body mass index (ever vs never smoking interaction); Carotid plaque burden (smoking interaction); Current cigarettes per day in chronic obstructive pulmonary disease…
Alcohol consumption	Lung cancer, Breast cancer, Prostate cancer, Colorectal cancer, Esophagus cancer	alcohol consumption	Acohol consumption; Alcohol drinker status
Pulmonary tuberculosis	Lung cancer	Pulmonary tuberculosis	Pulmonary tuberculosis
Family history of lung cancer	Lung cancer	Family history of lung cancer	Any parental history of lung cancer (Firth correction); Any parental history of lung cancer (SPA correction); Familial lung adenocarcinoma; Familial lung cancer; Familial squamous cell lung carcinoma; Illnesses of father: Lung cancer; Illnesses of mother: Lung cancer; Illnesses of siblings: Lung cancer; Lung cancer and family history of lung cancer
Anxiety	Breast cancer	Anxiety	Anxiety; Anxiety (time to event); Anxiety and major depressive disorder; Anxiety and stress-related disorders; Anxiety in major depressive disorder; Anxiety or panic attacks
Family history of breast cancer	Breast cancer	Family history of breast cancer	Illnesses of mother: Breast cancer; Illnesses of siblings: Breast cancer
Prostatitis	Prostate cancer	Prostatitis	Chronic prostatitis; Inflammatory diseases of prostate
Adenomatous colon polyp	Colorectal cancer	rectal or colon adenoma polyps	Rectal or colon adenoma polyps
Inflammatory bowel disease	Colorectal cancer	Inflammatory bowel disease	Crohn's disease; ulcerative colitis; Inflammatory bowel disease
Barrett's esophagus	Esophageal cancer	Barrett's esophagus	Barrett's esophagus
Gastroesophageal reflux disease	Esophageal cancer	gastroesophageal reflux disease	Gastroesophageal reflux disease
* the confounders associated variants were excluded when the listed traits as outcomes in MR.
† the trait label used in the NHGRI-EBI GWAS Catalog.
‡ the trait names based on auther language and taken into acount study design.
BMI, body mass index; GWAS, genome-wide association study.

## Sheet: Table S2
Table S2. Details of six endogenous antioxidants predicting SNPs with six cancers.
		Exposures						Outcomes			R2	F-statistics
Exposures	Outcomes	SNP	Effect allele	Other allele	P-value	Beta	Standard Error	P-value	Beta	Standard Error
Glutathione S-transferase	Non-small-cell lung cancer	rs116788691	A	G	4.7863e-08	-0.3908	0.0716	0.9111	0.0167	0.1499	0.00894945	29.7909
Glutathione S-transferase	Non-small-cell lung cancer	rs117829315	G	T	1.31826e-06	-0.616	0.1274	0.8909	0.0143	0.1041	0.00703677	23.3788
Glutathione S-transferase	Non-small-cell lung cancer	rs12214820	A	G	9.77237e-08	0.1825	0.0342	0.8815	0.0073	0.0487	0.00855773	28.4756
Glutathione S-transferase	Non-small-cell lung cancer	rs140571584	T	C	1.8197e-08	0.2733	0.0486	0.099291	0.1271	0.0771	0.0094947	31.6233
Glutathione S-transferase	Non-small-cell lung cancer	rs149723091	A	G	7.07946e-08	-0.5976	0.1109	0.3753	0.0972	0.1097	0.00872509	29.0374
Glutathione S-transferase	Non-small-cell lung cancer	rs2185401	T	C	8.12831e-07	-0.35	0.071	0.784701	-0.0432	0.1583	0.00731223	24.3007
Glutathione S-transferase	Non-small-cell lung cancer	rs2290758	A	G	7.24436e-69	0.4157	0.0237	0.4587	0.0268	0.0362	0.0853019	307.655
Glutathione S-transferase	Non-small-cell lung cancer	rs60042638	A	G	2.39883e-06	0.2116	0.0449	0.1124	-0.0793	0.05	0.00668717	22.2095
Glutathione S-transferase	Non-small-cell lung cancer	rs62407584	T	C	1.28825e-10	0.2117	0.0329	0.8538	0.0091	0.0493	0.0123951	41.4047
Glutathione S-transferase	Non-small-cell lung cancer	rs72934249	T	C	3.89045e-07	-0.239	0.0471	0.1908	0.1238	0.0947	0.00774453	25.7486
Glutathione S-transferase	Non-small-cell lung cancer	rs73073444	T	C	2.51189e-06	-0.5614	0.1193	0.6448	-0.0444	0.0964	0.0066677	22.1444
Glutathione S-transferase	Non-small-cell lung cancer	rs74804168	T	C	1.31826e-06	0.208	0.043	0.2891	0.0761	0.0718	0.00704268	23.3986
Glutathione S-transferase	Non-small-cell lung cancer	rs75534686	T	C	3.01995e-06	0.4056	0.0869	0.3689	0.1147	0.1277	0.00656018	21.7849
Glutathione S-transferase	Non-small-cell lung cancer	rs7720426	A	G	3.63078e-06	-0.15	0.0324	0.6648	-0.0192	0.0444	0.00645502	21.4335
Glutathione S-transferase	Non-small-cell lung cancer	rs7819300	T	C	2.18776e-06	-0.122	0.0258	0.482	0.0262	0.0373	0.00673231	22.3604
Glutathione S-transferase	Non-small-cell lung cancer	rs78409028	A	G	1.14815e-06	0.7853	0.1614	0.656999	-0.1089	0.2453	0.00712486	23.6736
Glutathione S-transferase	Non-small-cell lung cancer	rs79104405	A	G	4.67735e-08	0.4456	0.0816	0.6674	0.0385	0.0896	0.00895818	29.8202
Glutathione S-transferase	Non-small-cell lung cancer	rs9349647	T	C	1.04713e-09	0.3811	0.0625	0.0478597	0.116	0.0586	0.0111447	37.1807
Catalase	Non-small-cell lung cancer	rs10918963	C	T	2.45471e-06	-0.1459	0.031	0.8964	-0.0053	0.0404	0.00666958	22.1507
Catalase	Non-small-cell lung cancer	rs116670019	T	C	3.54813e-06	-0.4967	0.1071	0.4544	-0.4398	0.5879	0.00647746	21.5085
Catalase	Non-small-cell lung cancer	rs116970161	T	G	1.12202e-06	0.4723	0.097	0.8539	-0.021	0.1139	0.0071351	23.7079
Catalase	Non-small-cell lung cancer	rs13381678	T	C	2.88403e-06	0.1712	0.0366	0.5567	0.0251	0.0428	0.00658859	21.8799
Catalase	Non-small-cell lung cancer	rs1685815	A	G	9.12011e-07	-0.1454	0.0296	0.4681	0.0313	0.0431	0.00726103	24.1293
Catalase	Non-small-cell lung cancer	rs17089624	C	T	5.01187e-07	-0.2808	0.0559	0.699401	0.0254	0.0657	0.00759065	25.2331
Catalase	Non-small-cell lung cancer	rs2745924	T	G	2.69153e-14	0.1894	0.0249	0.9391	0.0028	0.0362	0.0172357	57.8577
Catalase	Non-small-cell lung cancer	rs28549749	C	T	3.31131e-06	0.1215	0.0261	0.1843	-0.0489	0.0369	0.00652598	21.6706
Catalase	Non-small-cell lung cancer	rs3781709	C	T	2.45471e-09	-0.1729	0.029	0.4459	-0.0345	0.0452	0.01066	35.5463
Catalase	Non-small-cell lung cancer	rs4806509	T	G	6.76083e-07	0.1429	0.0288	0.6642	0.0178	0.0411	0.00740744	24.6195
Catalase	Non-small-cell lung cancer	rs4970968	T	G	2.88403e-06	0.1208	0.0258	0.2552	-0.0426	0.0375	0.00660139	21.9227
Catalase	Non-small-cell lung cancer	rs56106813	T	C	5.01187e-07	-0.257	0.0511	0.3567	0.0774	0.084	0.00760895	25.2944
Catalase	Non-small-cell lung cancer	rs700715	C	T	2.23872e-07	-0.1358	0.0262	0.4509	0.0287	0.0381	0.00807778	26.8656
Catalase	Non-small-cell lung cancer	rs7104301	G	A	5.12861e-11	0.1867	0.0284	0.2303	-0.0635	0.0529	0.0129306	43.2167
Catalase	Non-small-cell lung cancer	rs73087640	T	C	2.5704e-06	0.1948	0.0414	0.8094	-0.0166	0.0688	0.00666638	22.14
Catalase	Non-small-cell lung cancer	rs79696893	G	A	4.7863e-06	0.3234	0.0707	0.5444	-0.0531	0.0876	0.0063025	20.9238
Superoxide dismutase	Non-small-cell lung cancer	rs10745788	T	A	4.57088e-06	-0.3101	0.0677	0.4286	0.0566	0.0715	0.00631961	20.981
Superoxide dismutase	Non-small-cell lung cancer	rs1114691	T	A	4.57088e-06	0.1136	0.0248	0.5499	0.0216	0.0361	0.00632001	20.9823
Superoxide dismutase	Non-small-cell lung cancer	rs113089419	C	A	1.34896e-06	0.3207	0.0664	0.1188	0.212	0.1359	0.00702133	23.3272
Superoxide dismutase	Non-small-cell lung cancer	rs115992412	G	A	2.81838e-06	0.3879	0.0828	0.9195	0.0088	0.0875	0.00660871	21.9472
Superoxide dismutase	Non-small-cell lung cancer	rs11861986	T	G	4.89779e-06	-0.1359	0.0297	0.2424	0.053	0.0453	0.00630661	20.9376
Superoxide dismutase	Non-small-cell lung cancer	rs148622725	T	C	1.94984e-06	0.7258	0.1526	0.9896	-0.0023	0.1767	0.00681043	22.6217
Superoxide dismutase	Non-small-cell lung cancer	rs2695234	G	A	8.31764e-14	-0.3427	0.0459	0.619801	-0.0322	0.065	0.0166166	55.7446
Superoxide dismutase	Non-small-cell lung cancer	rs3790028	C	G	3.46737e-06	-0.1721	0.0371	0.899	-0.0067	0.0525	0.00648049	21.5186
Superoxide dismutase	Non-small-cell lung cancer	rs4619877	A	G	7.94328e-08	-0.1522	0.0284	0.1057	0.0625	0.0386	0.0086307	28.7205
Superoxide dismutase	Non-small-cell lung cancer	rs4803050	A	T	8.31764e-07	0.1501	0.0305	0.748001	-0.0139	0.0433	0.00728791	24.2193
Superoxide dismutase	Non-small-cell lung cancer	rs4856490	C	T	1.02329e-06	-0.1558	0.0319	0.4458	-0.0354	0.0464	0.00717864	23.8536
Superoxide dismutase	Non-small-cell lung cancer	rs73164157	C	A	1.14815e-06	0.4627	0.0951	0.201	0.3031	0.2371	0.00712444	23.6722
Superoxide dismutase	Non-small-cell lung cancer	rs7523327	A	G	2.81838e-06	-0.1164	0.0249	0.9931	-0.0003	0.0359	0.00658048	21.8528
Glutathione peroxidase	Non-small-cell lung cancer	rs1097234	A	C	1.62181e-73	0.5633	0.0311	0.0848203	0.0867	0.0503	0.0904489	328.064
Glutathione peroxidase	Non-small-cell lung cancer	rs115356955	T	A	1.94984e-06	0.4396	0.0924	0.8158	-0.0491	0.2109	0.00681427	22.6345
Glutathione peroxidase	Non-small-cell lung cancer	rs11591099	G	A	8.70964e-11	0.2137	0.0329	0.3564	-0.0486	0.0527	0.0126275	42.1908
Glutathione peroxidase	Non-small-cell lung cancer	rs116766476	T	G	4.7863e-06	0.5526	0.1207	0.4742	-0.2817	0.3936	0.00631356	20.9608
Glutathione peroxidase	Non-small-cell lung cancer	rs12567509	A	G	3.89045e-14	-0.219	0.029	0.743901	0.0146	0.0446	0.0169929	57.0285
Glutathione peroxidase	Non-small-cell lung cancer	rs12936913	T	C	3.0903e-06	-0.127	0.0272	0.8738	0.0068	0.0431	0.00656488	21.8007
Glutathione peroxidase	Non-small-cell lung cancer	rs142938191	T	G	1.54882e-06	0.5354	0.1114	0.986	0.0025	0.1421	0.00695303	23.0986
Glutathione peroxidase	Non-small-cell lung cancer	rs183153524	C	T	4.57088e-06	0.1872	0.0408	0.04372	0.1481	0.0734	0.00634084	21.0519
Glutathione peroxidase	Non-small-cell lung cancer	rs204523	T	A	1.94984e-06	-0.15	0.0315	0.9159	0.0049	0.0462	0.0068266	22.6757
Glutathione peroxidase	Non-small-cell lung cancer	rs2783179	C	T	6.30957e-10	0.1617	0.0262	0.02733	0.0812	0.0368	0.0114143	38.0906
Glutathione peroxidase	Non-small-cell lung cancer	rs59196483	C	T	5.49541e-08	0.2167	0.0399	0.0380601	0.1072	0.0517	0.00886184	29.4966
Glutathione peroxidase	Non-small-cell lung cancer	rs61797068	C	G	3.63078e-06	0.1589	0.0343	0.1198	0.0768	0.0493	0.0064634	21.4615
Glutathione peroxidase	Non-small-cell lung cancer	rs61821092	G	T	9.54993e-08	-0.2171	0.0407	0.9952	0.0004	0.0585	0.00855104	28.4532
Glutathione peroxidase	Non-small-cell lung cancer	rs661830	G	A	1.07152e-06	0.5174	0.1061	0.2053	0.2599	0.2052	0.00715683	23.7806
Glutathione peroxidase	Non-small-cell lung cancer	rs6670797	A	G	1.1749e-12	-0.1938	0.0273	0.951	-0.0023	0.0378	0.0150458	50.3944
Glutathione peroxidase	Non-small-cell lung cancer	rs6892733	A	G	3.98107e-06	0.1133	0.0246	0.9326	0.0031	0.0367	0.00638887	21.2124
Glutathione peroxidase	Non-small-cell lung cancer	rs6993770	T	A	1.04713e-06	-0.134	0.0274	0.384	0.0376	0.0432	0.00719762	23.9171
Glutathione peroxidase	Non-small-cell lung cancer	rs7186574	T	C	1.51356e-06	0.1706	0.0355	0.4925	-0.0314	0.0457	0.00695167	23.0941
Glutathione peroxidase	Non-small-cell lung cancer	rs72666819	G	C	1.99526e-07	0.5422	0.1042	0.2858	0.1699	0.1591	0.00814051	27.0759
Glutathione peroxidase	Non-small-cell lung cancer	rs73135263	G	C	4.16869e-06	-0.4228	0.0918	0.3195	-0.1454	0.1461	0.00638879	21.2121
Glutathione peroxidase	Non-small-cell lung cancer	rs76331340	A	G	1.38038e-07	-0.3168	0.0601	0.5328	0.0991	0.1589	0.00835212	27.7857
Glutathione peroxidase	Non-small-cell lung cancer	rs77041245	A	G	2.34423e-06	-0.579	0.1227	0.668199	0.063	0.1471	0.00670447	22.2673
Glutathione peroxidase	Non-small-cell lung cancer	rs78878568	C	G	7.76247e-12	0.4461	0.0652	0.2205	0.1371	0.1119	0.0139916	46.8133
Glutathione peroxidase	Non-small-cell lung cancer	rs79236197	T	C	1.04713e-06	0.362	0.0741	0.499001	-0.1195	0.1768	0.00718237	23.8661
Glutathione peroxidase	Non-small-cell lung cancer	rs9883667	A	G	4.36516e-06	-0.284	0.0618	0.572499	-0.0481	0.0852	0.00636072	21.1183
Albumin	Non-small-cell lung cancer	rs10069690	T	C	5.19996e-08	-0.1107	0.0394	0.00499505	0.0256734	0.00471521	0.000257594	7.8941
Albumin	Non-small-cell lung cancer	rs10144453	C	T	4.79999e-06	0.0267	0.0434	0.5384	-0.0239676	0.00523983	0.00018181	0.37848
Albumin	Non-small-cell lung cancer	rs10419198	T	C	2.70023e-32	0.0102	0.0408	0.803	-0.0559249	0.0047272	0.00121495	0.0625
Albumin	Non-small-cell lung cancer	rs10518679	C	T	3.09999e-06	0.0285	0.0518	0.582	0.0268431	0.00575268	0.000189202	0.302712
Albumin	Non-small-cell lung cancer	rs1053951	A	G	4e-06	0.0179	0.0363	0.6227	0.0192793	0.00418145	0.000184728	0.24316
Albumin	Non-small-cell lung cancer	rs10737488	C	G	4.00037e-11	-0.0057	0.0669	0.9317	0.0513234	0.00777342	0.000378726	0.00725935
Albumin	Non-small-cell lung cancer	rs10828249	A	G	6.49995e-07	0.0273	0.0383	0.4757	-0.0216302	0.00434783	0.000215063	0.508075
Albumin	Non-small-cell lung cancer	rs10898	T	C	3.89996e-06	-0.0135	0.0489	0.782499	0.0219704	0.00475738	0.000185329	0.0762166
Albumin	Non-small-cell lung cancer	rs11048591	C	A	1.2e-06	0.0086	0.0402	0.8297	0.0212942	0.00438373	0.000205036	0.0457662
Albumin	Non-small-cell lung cancer	rs11121396	C	T	1.79999e-06	0.0364	0.0363	0.3158	0.0201616	0.00422209	0.000198149	1.00552
Albumin	Non-small-cell lung cancer	rs11128594	G	A	6.20012e-12	-0.0313	0.046	0.4964	-0.0359885	0.00523496	0.000410587	0.462991
Albumin	Non-small-cell lung cancer	rs112026770	A	G	8.50002e-08	0.0501	0.0629	0.4263	-0.0312658	0.00583625	0.000249371	0.634416
Albumin	Non-small-cell lung cancer	rs11204752	C	T	1.89998e-06	0.0001	0.0359	0.9972	0.0197387	0.00414099	0.000197436	7.7591e-06
Albumin	Non-small-cell lung cancer	rs114949263	C	T	3.29989e-14	-0.1359	0.0664	0.0406499	0.0499753	0.00658947	0.000499662	4.18893
Albumin	Non-small-cell lung cancer	rs115744844	C	A	1.79999e-07	-0.1551	0.0695	0.0255399	0.0917847	0.0175838	0.000236753	4.98028
Albumin	Non-small-cell lung cancer	rs11589479	A	G	2.69998e-10	0.0021	0.0519	0.9684	0.0349953	0.00554322	0.00034628	0.00163721
Albumin	Non-small-cell lung cancer	rs11621961	T	C	4.90004e-27	-0.0029	0.0377	0.9381	0.045893	0.00426222	0.00100662	0.00591716
Albumin	Non-small-cell lung cancer	rs11622647	C	G	3.69999e-09	0.0038	0.0481	0.9375	0.0333127	0.00565077	0.000301965	0.00624133
Albumin	Non-small-cell lung cancer	rs116446940	C	T	2.59998e-06	-0.1251	0.1845	0.4979	-0.107534	0.0228622	0.000192245	0.45975
Albumin	Non-small-cell lung cancer	rs11656541	C	G	1.79999e-06	0.0064	0.0363	0.8595	0.020747	0.00434545	0.000198079	0.0310847
Albumin	Non-small-cell lung cancer	rs11658449	G	A	5.99998e-07	0.0657	0.1164	0.572499	0.0673221	0.0134913	0.00021637	0.318585
Albumin	Non-small-cell lung cancer	rs116933761	A	G	3.29989e-13	-0.0631	0.0706	0.3715	0.0590474	0.00810801	0.00046074	0.798821
Albumin	Non-small-cell lung cancer	rs117068684	T	C	1.09999e-07	-0.2707	0.2001	0.1761	0.0715903	0.0134649	0.000245628	1.83013
Albumin	Non-small-cell lung cancer	rs117080418	A	T	7.10003e-10	0.6377	0.6654	0.3379	-0.128004	0.020767	0.000330095	0.918475
Albumin	Non-small-cell lung cancer	rs117471348	A	C	1.79999e-06	-0.2123	0.3056	0.4873	0.1244	0.0260572	0.000198053	0.482607
Albumin	Non-small-cell lung cancer	rs117573928	T	C	4.60002e-07	-0.0273	0.0968	0.778099	-0.0450884	0.00893856	0.000221096	0.079538
Albumin	Non-small-cell lung cancer	rs118150427	T	C	2.5e-06	0.1349	0.1206	0.2632	-0.0447336	0.00949935	0.000192699	1.25121
Albumin	Non-small-cell lung cancer	rs120626	T	A	3.2e-06	-0.0076	0.0377	0.8406	0.0202324	0.00434154	0.000188716	0.0406391
Albumin	Non-small-cell lung cancer	rs12141189	C	T	3.09999e-06	0.0448	0.0393	0.254	0.0223856	0.00480187	0.00018885	1.29948
Albumin	Non-small-cell lung cancer	rs12433544	A	T	1e-06	0.0026	0.0373	0.9435	0.0209287	0.00428646	0.000207148	0.0048588
Albumin	Non-small-cell lung cancer	rs1260326	C	T	7.39946e-26	0.0165	0.0377	0.660999	-0.0444079	0.00422344	0.000959962	0.191551
Albumin	Non-small-cell lung cancer	rs12613605	T	G	4.09996e-06	-0.092	0.0427	0.0312802	0.0231752	0.00503022	0.000184449	4.64216
Albumin	Non-small-cell lung cancer	rs1262441	C	G	2.99999e-07	-0.0077	0.0365	0.8328	-0.0224888	0.00438772	0.000228265	0.0445037
Albumin	Non-small-cell lung cancer	rs12880244	A	T	1.79999e-06	0.0245	0.0617	0.691301	-0.0289469	0.00605953	0.0001983	0.157675
Albumin	Non-small-cell lung cancer	rs12896856	C	T	6.79986e-11	0.0538	0.0439	0.2207	0.0342477	0.00524917	0.000369832	1.50188
Albumin	Non-small-cell lung cancer	rs12976591	T	C	3.50002e-06	0.0395	0.0372	0.2875	0.0211213	0.00455365	0.000186949	1.12748
Albumin	Non-small-cell lung cancer	rs13066322	T	C	1.2e-06	0.0317	0.0372	0.3934	0.0203183	0.00418083	0.000205231	0.726161
Albumin	Non-small-cell lung cancer	rs13079232	G	C	1.09999e-06	-0.0284	0.0412	0.4907	-0.0233995	0.00480045	0.000206463	0.475163
Albumin	Non-small-cell lung cancer	rs13108218	G	A	4.60045e-11	0.0191	0.0385	0.619699	-0.0281529	0.00427562	0.000376676	0.246119
Albumin	Non-small-cell lung cancer	rs13380872	A	G	7.29995e-07	0.086	0.0542	0.1124	-0.029637	0.00598192	0.000213294	2.51767
Albumin	Non-small-cell lung cancer	rs139974673	C	T	1.9002e-20	-0.1059	0.2441	0.664401	0.120695	0.0130233	0.000745926	0.188216
Albumin	Non-small-cell lung cancer	rs140567911	C	T	7.90005e-07	-0.0814	0.1331	0.541	-0.053586	0.0108497	0.000211962	0.374018
Albumin	Non-small-cell lung cancer	rs142385484	T	C	9.09913e-26	-0.1106	0.0492	0.0245799	0.0619075	0.00589862	0.00095643	5.05336
Albumin	Non-small-cell lung cancer	rs144097185	G	A	5.80003e-07	-0.1397	0.2661	0.599601	0.087489	0.0175077	0.000216989	0.275615
Albumin	Non-small-cell lung cancer	rs1455590	T	C	2.99999e-06	-0.0149	0.0494	0.7636	0.0230297	0.00493391	0.000189319	0.0909743
Albumin	Non-small-cell lung cancer	rs1461729	G	A	1.69981e-18	-0.0505	0.0528	0.3386	0.0603088	0.0068704	0.000669252	0.914776
Albumin	Non-small-cell lung cancer	rs150687233	T	C	4.60002e-06	-0.0896	0.037	0.01546	0.0199376	0.00435002	0.000182544	5.86425
Albumin	Non-small-cell lung cancer	rs1557403	C	G	9.40005e-07	-0.0598	0.0422	0.1567	0.0285466	0.00582249	0.000208874	2.00806
Albumin	Non-small-cell lung cancer	rs1672981	C	T	3.29989e-23	0.0281	0.074	0.704301	0.0823067	0.00829477	0.000855014	0.144195
Albumin	Non-small-cell lung cancer	rs17139411	A	G	8.50002e-07	0.0279	0.0619	0.6528	-0.0780431	0.0158496	0.00021068	0.203155
Albumin	Non-small-cell lung cancer	rs17580	A	T	7.19946e-51	0.1255	0.1895	0.5077	0.145105	0.00967283	0.00195206	0.4386
Albumin	Non-small-cell lung cancer	rs1791936	A	G	6.4e-08	-0.0001	0.0372	0.9969	0.0228082	0.00421854	0.000253998	7.22627e-06
Albumin	Non-small-cell lung cancer	rs185241389	T	C	2.1e-06	-0.0094	0.0561	0.8674	-0.0316642	0.0066792	0.000195293	0.0280757
Albumin	Non-small-cell lung cancer	rs186663077	T	C	7.00003e-07	-0.0093	0.1027	0.9277	0.0854356	0.0172197	0.000213903	0.00820021
Albumin	Non-small-cell lung cancer	rs1962003	A	C	7.49998e-07	0.0514	0.0389	0.1867	-0.0224076	0.0045292	0.000212686	1.74593
Albumin	Non-small-cell lung cancer	rs1980618	T	A	2.59998e-08	0.0574	0.0383	0.1338	0.0241764	0.00434518	0.000268989	2.24609
Albumin	Non-small-cell lung cancer	rs2112469	A	G	4.20001e-06	-0.0287	0.0359	0.4235	0.019141	0.00415974	0.000183993	0.639109
Albumin	Non-small-cell lung cancer	rs2116327	A	G	5.60003e-07	-0.0187	0.0382	0.6252	0.0220371	0.00440409	0.000217563	0.239638
Albumin	Non-small-cell lung cancer	rs2245407	A	C	1e-07	-0.0376	0.0741	0.611799	-0.0429939	0.00807777	0.000246154	0.257477
Albumin	Non-small-cell lung cancer	rs2316307	C	T	8e-07	0.0425	0.0363	0.2405	-0.0210809	0.00427239	0.000211557	1.37077
Albumin	Non-small-cell lung cancer	rs2546056	C	T	3.69999e-07	0.0142	0.0484	0.769699	-0.0308033	0.00606146	0.000224401	0.0860768
Albumin	Non-small-cell lung cancer	rs2556569	T	C	1.09999e-06	0.0135	0.0567	0.8121	-0.048338	0.00991465	0.000206546	0.0566893
Albumin	Non-small-cell lung cancer	rs2691584	C	T	1.09999e-07	-0.0542	0.0387	0.1615	0.0222855	0.00419618	0.000245083	1.96145
Albumin	Non-small-cell lung cancer	rs2749539	C	T	3.19963e-16	-0.0305	0.0362	0.3997	0.0340991	0.00417647	0.000579027	0.709876
Albumin	Non-small-cell lung cancer	rs28515851	G	A	1.6e-07	0.0288	0.0411	0.4841	0.0246272	0.00469921	0.000238649	0.491022
Albumin	Non-small-cell lung cancer	rs28929474	T	C	7.29458e-185	0.0257	0.1288	0.8415	0.428915	0.0147921	0.00725444	0.0398139
Albumin	Non-small-cell lung cancer	rs2933243	A	G	1.40001e-08	-0.0236	0.0465	0.611499	0.0303081	0.0053382	0.000280085	0.257584
Albumin	Non-small-cell lung cancer	rs34284056	A	C	6.49995e-09	0.0103	0.0433	0.8124	0.026938	0.00464163	0.000292648	0.0565847
Albumin	Non-small-cell lung cancer	rs34754216	T	C	1.80011e-12	0.0215	0.0386	0.5772	-0.0302553	0.0042924	0.000431617	0.310243
Albumin	Non-small-cell lung cancer	rs35092045	C	T	7.39997e-07	-0.0199	0.0374	0.5947	-0.020506	0.00414272	0.000212903	0.283115
Albumin	Non-small-cell lung cancer	rs35732506	C	T	3.69999e-07	0.1374	0.0529	0.00941803	0.0314335	0.00618393	0.000224513	6.74625
Albumin	Non-small-cell lung cancer	rs370039106	C	T	2.5e-06	0.0044	0.0499	0.9301	0.0270761	0.00575008	0.000192674	0.00777507
Albumin	Non-small-cell lung cancer	rs3740688	T	G	8.49963e-15	-0.0063	0.0407	0.8778	0.0321874	0.00414786	0.000523094	0.0239603
Albumin	Non-small-cell lung cancer	rs3746250	A	G	4.70002e-06	0.0133	0.0379	0.725401	-0.0202886	0.00443334	0.000181989	0.123147
Albumin	Non-small-cell lung cancer	rs3749748	T	C	1.2e-06	0.045	0.0494	0.3618	-0.023417	0.00481436	0.000205579	0.829796
Albumin	Non-small-cell lung cancer	rs3768321	T	G	1.5e-09	0.0159	0.0488	0.745399	-0.0314995	0.00520982	0.000317619	0.106158
Albumin	Non-small-cell lung cancer	rs3818871	A	G	3.09999e-06	0.0037	0.0412	0.9284	-0.0215098	0.00461182	0.000189029	0.00806509
Albumin	Non-small-cell lung cancer	rs4411451	A	G	8.09991e-07	0.006	0.0374	0.8724	0.0239596	0.00485655	0.000211492	0.0257371
Albumin	Non-small-cell lung cancer	rs4470390	G	A	1.89998e-07	-0.0361	0.0462	0.434	-0.0255899	0.00490821	0.000236195	0.610563
Albumin	Non-small-cell lung cancer	rs4886992	C	T	5.69994e-10	0.0392	0.0475	0.4092	-0.0316658	0.00510933	0.000333727	0.681059
Albumin	Non-small-cell lung cancer	rs4900227	C	G	9.49948e-17	-0.0054	0.0359	0.8814	0.0346906	0.00417399	0.000599989	0.0226255
Albumin	Non-small-cell lung cancer	rs4925667	C	T	9.20005e-07	0.0582	0.0441	0.1872	-0.0267572	0.00545279	0.000209236	1.74168
Albumin	Non-small-cell lung cancer	rs555754	A	G	7.39997e-07	-0.0171	0.0359	0.6338	-0.0205267	0.00414669	0.000212925	0.226884
Albumin	Non-small-cell lung cancer	rs55676222	T	A	4e-06	-0.02	0.075	0.7896	0.0327335	0.00710053	0.000184674	0.0711111
Albumin	Non-small-cell lung cancer	rs55772354	A	G	1.89998e-08	0.2166	0.1387	0.1182	-0.0809454	0.0143987	0.000274601	2.43873
Albumin	Non-small-cell lung cancer	rs55881006	A	G	1.2e-09	-0.0042	0.0811	0.9591	-0.0695923	0.0114547	0.0003207	0.00268199
Albumin	Non-small-cell lung cancer	rs560801017	G	C	1.79999e-06	-0.1161	0.1337	0.3852	0.0738667	0.0154842	0.00019775	0.754053
Albumin	Non-small-cell lung cancer	rs56132601	A	C	1.2e-07	-0.1253	0.0587	0.0328799	-0.0458103	0.00866485	0.000242874	4.55644
Albumin	Non-small-cell lung cancer	rs565840574	G	A	3.09999e-07	0.0114	0.0371	0.758501	0.0271702	0.00531181	0.000227345	0.0944195
Albumin	Non-small-cell lung cancer	rs57274629	G	A	4.60045e-11	0.0282	0.0361	0.4343	0.0286584	0.00435395	0.000376406	0.610216
Albumin	Non-small-cell lung cancer	rs5763003	T	C	6.19998e-07	-0.1015	0.0706	0.1503	-0.0373839	0.00749808	0.000216002	2.06692
Albumin	Non-small-cell lung cancer	rs58087925	T	C	2.69998e-06	0.0198	0.0402	0.623	-0.0229299	0.00488281	0.00019163	0.242593
Albumin	Non-small-cell lung cancer	rs58546652	T	C	3.09999e-09	0.0421	0.0373	0.2587	-0.0253582	0.00427752	0.000305354	1.27393
Albumin	Non-small-cell lung cancer	rs58895965	A	C	3.50026e-31	-0.0202	0.0501	0.6875	0.0633893	0.00545847	0.00117075	0.162565
Albumin	Non-small-cell lung cancer	rs59601394	C	G	1.6e-09	-0.0318	0.0822	0.699	-0.048906	0.00810748	0.000316154	0.149662
Albumin	Non-small-cell lung cancer	rs59916403	T	G	1.09999e-06	-0.0251	0.0364	0.4903	-0.0211051	0.00433104	0.00020634	0.475494
Albumin	Non-small-cell lung cancer	rs60333700	T	C	1.29987e-14	-0.0247	0.0677	0.715801	0.0716423	0.00929661	0.00051588	0.133112
Albumin	Non-small-cell lung cancer	rs61138558	A	G	2.30001e-06	0.0368	0.0704	0.600701	-0.0373102	0.00788965	0.000194329	0.273244
Albumin	Non-small-cell lung cancer	rs61978271	A	T	1.2e-06	-0.0127	0.0447	0.7754	-0.0243514	0.00501733	0.00020469	0.0807221
Albumin	Non-small-cell lung cancer	rs631695	G	T	2.39999e-06	-0.042	0.0365	0.2495	0.019736	0.00418738	0.000193034	1.32408
Albumin	Non-small-cell lung cancer	rs633683	C	T	8.60003e-07	0.0162	0.0369	0.6603	0.0207685	0.00422081	0.000210383	0.192742
Albumin	Non-small-cell lung cancer	rs6427619	T	A	1.29999e-06	-0.0059	0.0597	0.9215	0.0285588	0.00590121	0.000203513	0.00976687
Albumin	Non-small-cell lung cancer	rs644887	A	G	1.29999e-06	0.0482	0.0371	0.1934	0.0204135	0.00421527	0.000203788	1.6879
Albumin	Non-small-cell lung cancer	rs6519133	C	T	5.1e-07	-0.0264	0.0367	0.4717	0.0212412	0.00422785	0.000219334	0.517459
Albumin	Non-small-cell lung cancer	rs6575424	T	C	7.10003e-08	-0.0039	0.0411	0.9246	0.0242304	0.00449731	0.000252226	0.00900421
Albumin	Non-small-cell lung cancer	rs6734238	G	A	4.90004e-09	0.0362	0.0392	0.3548	-0.0246448	0.00421347	0.000297252	0.852796
Albumin	Non-small-cell lung cancer	rs6802898	T	C	1.2e-06	-0.0167	0.0476	0.7257	-0.0305276	0.0062936	0.000204447	0.123089
Albumin	Non-small-cell lung cancer	rs6804118	A	G	3.59998e-06	0.0377	0.0377	0.3182	-0.0206126	0.00444695	0.000186699	1
Albumin	Non-small-cell lung cancer	rs6855246	G	A	2.59998e-07	0.0479	0.1498	0.749401	-0.0406328	0.0078869	0.000230634	0.102246
Albumin	Non-small-cell lung cancer	rs6871112	G	C	2.09991e-21	-0.0144	0.0364	0.693201	-0.0393009	0.00413599	0.000784131	0.156503
Albumin	Non-small-cell lung cancer	rs6935537	C	T	9.20005e-08	-0.0217	0.0438	0.6205	-0.0279125	0.00522502	0.000247969	0.245455
Albumin	Non-small-cell lung cancer	rs6939158	C	G	1.09999e-06	0.0792	0.2383	0.7395	-0.0524585	0.0107551	0.000206727	0.110459
Albumin	Non-small-cell lung cancer	rs7012814	A	G	1.79999e-06	-0.0197	0.0409	0.6294	0.019897	0.00416812	0.000198012	0.231999
Albumin	Non-small-cell lung cancer	rs714682	A	T	3.79997e-07	-0.0398	0.0362	0.2715	0.021293	0.00419297	0.000224087	1.20878
Albumin	Non-small-cell lung cancer	rs72623855	A	G	3.09999e-06	-0.1722	0.0947	0.0689001	-0.0489824	0.0105023	0.000189022	3.30648
Albumin	Non-small-cell lung cancer	rs72692809	T	C	1.59993e-13	-0.0645	0.0576	0.2632	0.0490453	0.00664466	0.000473289	1.25393
Albumin	Non-small-cell lung cancer	rs72829457	T	C	3.19963e-11	0.0398	0.0786	0.612999	0.0433745	0.00653662	0.000382542	0.256402
Albumin	Non-small-cell lung cancer	rs7292074	A	C	2.80001e-06	-0.0029	0.045	0.9482	0.0248972	0.00531439	0.000190719	0.00415309
Albumin	Non-small-cell lung cancer	rs74599168	T	C	2.39999e-06	0.0715	0.0664	0.2816	0.0366284	0.00776653	0.000193277	1.15951
Albumin	Non-small-cell lung cancer	rs74892229	A	G	4.60045e-14	-0.1227	0.0604	0.0422396	-0.0514658	0.00682197	0.000494409	4.12682
Albumin	Non-small-cell lung cancer	rs7599	G	A	2e-07	0.068	0.0386	0.0779005	-0.0222618	0.00427861	0.000235232	3.10344
Albumin	Non-small-cell lung cancer	rs77542162	G	A	2.80027e-29	0.0847	0.2223	0.703301	-0.156008	0.0138898	0.00109524	0.145174
Albumin	Non-small-cell lung cancer	rs77849807	G	A	2e-06	-0.0815	0.1158	0.4815	0.080116	0.0168703	0.000195971	0.495334
Albumin	Non-small-cell lung cancer	rs77877686	C	T	1.29999e-06	-0.0405	0.0519	0.4347	-0.0342365	0.00706661	0.000203963	0.608941
Albumin	Non-small-cell lung cancer	rs78484886	G	A	3.40001e-07	0.0314	0.076	0.679301	0.043423	0.00851706	0.000225863	0.170699
Albumin	Non-small-cell lung cancer	rs79249947	C	T	2.19999e-06	-0.0059	0.1363	0.9656	-0.0674665	0.0142427	0.00019498	0.00187375
Albumin	Non-small-cell lung cancer	rs79687284	C	G	5.60003e-07	-0.0629	0.1365	0.6451	0.0566294	0.0113137	0.000217702	0.212342
Albumin	Non-small-cell lung cancer	rs80156335	C	T	1.6e-06	-0.0245	0.0364	0.5014	0.0202309	0.00421529	0.000200157	0.453033
Albumin	Non-small-cell lung cancer	rs8107347	A	G	2.80001e-09	0.0161	0.0368	0.6618	-0.0258045	0.00434366	0.00030664	0.191406
Albumin	Non-small-cell lung cancer	rs8179236	G	C	2.5e-06	-0.0184	0.058	0.7509	-0.0472763	0.010043	0.000192557	0.100642
Albumin	Non-small-cell lung cancer	rs9263474	C	A	1.5e-06	0.082	0.0426	0.0541701	0.0206036	0.00428679	0.000200733	3.70517
Albumin	Non-small-cell lung cancer	rs9271375	A	G	3.09999e-06	0.0829	0.0402	0.0390104	-0.0192712	0.0041306	0.000189144	4.25262
Albumin	Non-small-cell lung cancer	rs9389272	A	G	2.5e-07	-0.0124	0.0414	0.7655	0.0271045	0.00525691	0.000230996	0.0897104
Albumin	Non-small-cell lung cancer	rs9616	T	A	2.30001e-09	-0.0216	0.0439	0.6234	0.0271068	0.00453724	0.000310114	0.242091
Albumin	Non-small-cell lung cancer	rs9855653	C	T	1.5e-07	0.017	0.0376	0.6517	-0.0220889	0.00420644	0.000239606	0.204419
Albumin	Non-small-cell lung cancer	rs9901675	A	G	5.49997e-07	0.1051	0.1029	0.3073	-0.0469371	0.00937219	0.000217941	1.04322
Albumin	Non-small-cell lung cancer	rs9912287	A	G	1.20005e-16	0.0529	0.0438	0.2279	0.0415659	0.00501919	0.000595705	1.45869
Total bilirubin	Non-small-cell lung cancer	rs7948848	A	G	2.49574e-11	0.070916	0.010626	0.00177701	-0.1217	0.0389	0.000129902	44.5399
Total bilirubin	Non-small-cell lung cancer	rs149131245	C	G	1.36458e-25	-0.52452	0.050157	0.00446498	0.4078	0.1434	0.000318895	109.361
Total bilirubin	Non-small-cell lung cancer	rs7421360	G	A	3.02273e-09	0.063076	0.010636	0.00524795	-0.102	0.0365	0.000102577	35.1699
Total bilirubin	Non-small-cell lung cancer	rs113562403	T	G	4.21697e-80	1.2199	0.064348	0.00586003	1.3094	0.4752	0.00104724	359.4
Total bilirubin	Non-small-cell lung cancer	rs1807609	C	T	1.40991e-09	0.068569	0.011325	0.00588302	0.1141	0.0414	0.00010692	36.6589
Total bilirubin	Non-small-cell lung cancer	rs148968964	T	C	4.64729e-52	-0.84666	0.055757	0.00740901	0.3862	0.1442	0.000672128	230.579
Total bilirubin	Non-small-cell lung cancer	rs55974805	T	C	1.083e-06	0.058711	0.012041	0.008192	0.1041	0.0394	6.9344e-05	23.7746
Total bilirubin	Non-small-cell lung cancer	rs145532912	C	T	7.5024e-07	0.19267	0.038939	0.0100099	-0.1815	0.0705	7.14089e-05	24.4827
Total bilirubin	Non-small-cell lung cancer	rs964653	A	T	2.0659e-08	-0.10735	0.019148	0.0115699	-0.1491	0.059	9.16732e-05	31.4309
Total bilirubin	Non-small-cell lung cancer	rs11690121	A	T	4.38228e-14	-0.079181	0.010488	0.0116799	-0.0911	0.0361	0.00016623	56.9976
Total bilirubin	Non-small-cell lung cancer	rs4663117	T	C	3.20383e-06	0.068463	0.0147	0.0138998	0.1058	0.043	6.32666e-05	21.6909
Total bilirubin	Non-small-cell lung cancer	rs12721046	A	G	2.0296e-07	0.073865	0.014214	0.0155199	-0.1023	0.0423	7.87654e-05	27.005
Total bilirubin	Non-small-cell lung cancer	rs17864702	T	C	1e-200	-1.1837	0.037598	0.01725	0.2813	0.1181	0.00288287	991.183
Total bilirubin	Non-small-cell lung cancer	rs2413660	A	G	4.85311e-06	0.047794	0.010456	0.0177198	-0.0855	0.036	6.09416e-05	20.8937
Total bilirubin	Non-small-cell lung cancer	rs738409	G	C	5.07645e-07	0.063153	0.012572	0.0178201	-0.1017	0.0429	7.35991e-05	25.2336
Total bilirubin	Non-small-cell lung cancer	rs4410790	C	T	5.05126e-29	-0.12041	0.010769	0.0200498	-0.0886	0.0381	0.000364536	125.019
Total bilirubin	Non-small-cell lung cancer	rs35195642	T	C	1.27019e-06	0.069503	0.014347	0.02201	-0.1146	0.05	6.84511e-05	23.4685
Total bilirubin	Non-small-cell lung cancer	rs192251895	A	G	5.66239e-125	-1.4194	0.059671	0.0256502	-0.2718	0.1218	0.00164775	565.826
Total bilirubin	Non-small-cell lung cancer	rs12995775	A	T	9.23634e-39	-0.37985	0.029168	0.0263797	0.4702	0.2117	0.000494449	169.594
Total bilirubin	Non-small-cell lung cancer	rs45521138	T	C	8.03526e-144	-1.4277	0.055885	0.0274101	0.5943	0.2694	0.00190013	652.655
Total bilirubin	Non-small-cell lung cancer	rs7304019	C	T	6.10225e-07	-0.055431	0.011113	0.0278798	0.0819	0.0372	7.25665e-05	24.8796
Total bilirubin	Non-small-cell lung cancer	rs2792703	T	C	2.18072e-10	-0.073408	0.011563	0.02869	0.0835	0.0382	0.000117549	40.3038
Total bilirubin	Non-small-cell lung cancer	rs35982395	T	C	5.03269e-29	-0.32191	0.028787	0.0288503	0.2065	0.0945	0.000364622	125.048
Total bilirubin	Non-small-cell lung cancer	rs13427156	A	C	7.39724e-09	-0.092051	0.015921	0.0298003	0.1271	0.0585	9.74987e-05	33.4285
Total bilirubin	Non-small-cell lung cancer	rs12414160	G	A	7.7589e-20	-0.16734	0.018355	0.0298703	0.1218	0.0561	0.000242388	83.1172
Total bilirubin	Non-small-cell lung cancer	rs522389	C	G	4.52898e-106	0.30779	0.014065	0.0306302	0.1087	0.0503	0.00139492	478.883
Total bilirubin	Non-small-cell lung cancer	rs11124287	A	G	4.36898e-08	0.060233	0.011001	0.0316097	-0.0824	0.0383	8.74363e-05	29.9781
Total bilirubin	Non-small-cell lung cancer	rs72824926	G	A	7.80243e-08	0.065857	0.01226	0.0318398	-0.0892	0.0415	8.41611e-05	28.8551
Total bilirubin	Non-small-cell lung cancer	rs7421653	A	G	3.22077e-07	-0.13097	0.02563	0.0322003	0.1666	0.0778	7.6162e-05	26.1124
Total bilirubin	Non-small-cell lung cancer	rs12471240	C	G	2.12569e-42	-0.18821	0.01379	0.0381101	-0.0972	0.0469	0.000543058	186.276
Total bilirubin	Non-small-cell lung cancer	rs73062310	T	C	3.89942e-117	1.0797	0.04691	0.0404902	-0.5013	0.2447	0.00154287	529.755
Total bilirubin	Non-small-cell lung cancer	rs80151542	G	A	3.97411e-06	-0.117	0.025365	0.0438198	0.1763	0.0875	6.20583e-05	21.2766
Total bilirubin	Non-small-cell lung cancer	rs204887	G	A	2.53787e-07	-0.057078	0.011072	0.0447003	0.0863	0.043	7.75134e-05	26.5757
Total bilirubin	Non-small-cell lung cancer	rs10023050	G	A	2.5672e-10	0.067044	0.010603	0.0452699	-0.072	0.036	0.00011661	39.9818
Total bilirubin	Non-small-cell lung cancer	rs55954808	C	G	1.0965e-08	-0.065762	0.011506	0.0478597	-0.0792	0.04	9.52763e-05	32.6664
Total bilirubin	Non-small-cell lung cancer	rs116208683	T	C	9.75394e-08	-0.19851	0.037233	0.0479204	-0.2496	0.1262	8.29082e-05	28.4255
Total bilirubin	Non-small-cell lung cancer	rs72835688	T	C	4.89892e-06	-0.10344	0.022639	0.0495405	0.1594	0.0812	6.08921e-05	20.8767
Total bilirubin	Non-small-cell lung cancer	rs77516207	A	G	1.0728e-07	0.2545	0.047891	0.0504197	-0.4278	0.2187	8.23677e-05	28.2402
Total bilirubin	Non-small-cell lung cancer	rs143800624	T	C	5.05057e-07	0.20483	0.040767	0.0560106	-0.301	0.1575	7.36313e-05	25.2447
Total bilirubin	Non-small-cell lung cancer	rs4762863	G	T	1.77052e-08	0.060188	0.010685	0.0590704	0.0736	0.039	9.25456e-05	31.7301
Total bilirubin	Non-small-cell lung cancer	rs150266178	T	C	2.08449e-131	0.73934	0.030298	0.0603893	-0.3451	0.1838	0.00173393	595.471
Total bilirubin	Non-small-cell lung cancer	rs11777488	C	T	3.80154e-08	0.061299	0.011145	0.0630507	-0.0782	0.0421	8.82335e-05	30.2515
Total bilirubin	Non-small-cell lung cancer	rs340005	A	G	8.40814e-19	-0.09449	0.010671	0.0639102	0.0741	0.04	0.000228658	78.4082
Total bilirubin	Non-small-cell lung cancer	rs11685673	A	C	4.97852e-18	-0.10323	0.011928	0.0645104	0.0803	0.0435	0.000218427	74.8991
Total bilirubin	Non-small-cell lung cancer	rs4858819	T	C	3.07929e-07	0.060353	0.011791	0.0669499	0.0732	0.0399	7.64167e-05	26.1997
Total bilirubin	Non-small-cell lung cancer	rs662138	G	C	9.89464e-14	-0.098706	0.013262	0.0674606	-0.0927	0.0507	0.000161556	55.3948
Total bilirubin	Non-small-cell lung cancer	rs11668327	C	G	1.003e-08	-0.079014	0.013789	0.0725805	0.0963	0.0536	9.57692e-05	32.8354
Total bilirubin	Non-small-cell lung cancer	rs17863839	A	G	1.46083e-18	0.30763	0.034985	0.0732706	0.3176	0.1773	0.000225487	77.3203
Total bilirubin	Non-small-cell lung cancer	rs1190466	T	C	1.24641e-09	-0.066904	0.011014	0.0765297	0.0651	0.0368	0.00010762	36.899
Total bilirubin	Non-small-cell lung cancer	rs1500479	C	T	1e-200	-0.61078	0.015652	0.0809506	-0.0914	0.0524	0.00442212	1522.75
Total bilirubin	Non-small-cell lung cancer	rs73069303	T	C	8.31764e-27	0.39878	0.037201	0.0847208	-0.3594	0.2085	0.000335071	114.91
Total bilirubin	Non-small-cell lung cancer	rs536899661	A	C	1.46619e-07	0.13402	0.025494	0.0847891	-0.1532	0.0889	8.06034e-05	27.6352
Total bilirubin	Non-small-cell lung cancer	rs879665	A	G	1e-200	0.62836	0.015196	0.0866603	0.102	0.0595	0.00496275	1709.85
Total bilirubin	Non-small-cell lung cancer	rs2602372	C	A	1e-200	2.4178	0.031233	0.0871305	-0.1584	0.0926	0.0171796	5992.57
Total bilirubin	Non-small-cell lung cancer	rs1800961	T	C	1.07201e-18	0.26213	0.029694	0.0897305	0.1455	0.0858	0.00022726	77.9285
Total bilirubin	Non-small-cell lung cancer	rs146203233	T	C	1.7172e-09	-0.26735	0.044391	0.0912599	0.466	0.2759	0.000105791	36.2719
Total bilirubin	Non-small-cell lung cancer	rs113321122	C	T	2.5019e-06	0.23066	0.048992	0.0916094	-0.3181	0.1886	6.46534e-05	22.1664
Total bilirubin	Non-small-cell lung cancer	rs140161105	C	G	1.66725e-124	1.2266	0.051663	0.0922508	-0.2336	0.1388	0.00164157	563.698
Total bilirubin	Non-small-cell lung cancer	rs6750065	T	C	1.44112e-12	0.083615	0.011809	0.0940005	0.0716	0.0428	0.000146219	50.1351
Total bilirubin	Non-small-cell lung cancer	rs102275	C	T	5.93472e-11	-0.071055	0.010855	0.0960993	-0.0606	0.0364	0.000124968	42.8479
Total bilirubin	Non-small-cell lung cancer	rs6749421	G	A	3.14775e-110	-0.24442	0.010953	0.0961789	-0.0619	0.0372	0.00145045	497.975
Total bilirubin	Non-small-cell lung cancer	rs12227204	C	A	1.2939e-07	0.17204	0.032584	0.1014	0.2078	0.1268	8.13092e-05	27.8773
Total bilirubin	Non-small-cell lung cancer	rs7918272	G	C	1.28091e-08	-0.059387	0.010439	0.1016	-0.0594	0.0363	9.4395e-05	32.3642
Total bilirubin	Non-small-cell lung cancer	rs3782067	A	G	4.80474e-06	-0.050923	0.011135	0.1076	-0.0664	0.0413	6.10023e-05	20.9145
Total bilirubin	Non-small-cell lung cancer	rs73083829	A	C	7.80549e-16	0.11136	0.01382	0.1078	0.0805	0.05	0.000189359	64.9295
Total bilirubin	Non-small-cell lung cancer	rs62191634	T	C	1.8174e-09	0.16582	0.027574	0.1102	-0.1483	0.0928	0.000105476	36.1638
Total bilirubin	Non-small-cell lung cancer	rs150966259	G	C	1.23339e-51	-0.52017	0.034401	0.1109	0.297	0.1863	0.000666475	228.638
Total bilirubin	Non-small-cell lung cancer	rs850278	C	T	1.5073e-06	0.055911	0.011623	0.1124	-0.0633	0.0399	6.74922e-05	23.1397
Total bilirubin	Non-small-cell lung cancer	rs419563	A	G	3.09721e-07	0.053896	0.010532	0.1126	-0.0583	0.0368	7.63806e-05	26.1873
Total bilirubin	Non-small-cell lung cancer	rs2002534	A	G	6.51028e-14	-0.095244	0.012703	0.1147	0.067	0.0425	0.000163952	56.2164
Total bilirubin	Non-small-cell lung cancer	rs9636246	T	C	1.23931e-07	-0.059196	0.011195	0.1148	0.0617	0.0391	8.15504e-05	27.96
Total bilirubin	Non-small-cell lung cancer	rs10822136	T	C	6.85267e-10	-0.076614	0.012418	0.1165	-0.0675	0.043	0.000111017	38.0639
Total bilirubin	Non-small-cell lung cancer	rs76895963	G	T	1.49751e-08	0.22519	0.039771	0.1193	0.1679	0.1078	9.35082e-05	32.0601
Total bilirubin	Non-small-cell lung cancer	rs117552525	A	G	4.7457e-12	0.20565	0.029747	0.1221	0.2152	0.1392	0.000139391	47.7937
Total bilirubin	Non-small-cell lung cancer	rs10929303	C	T	1e-200	0.74383	0.012646	0.1224	-0.0818	0.0529	0.00999091	3459.72
Total bilirubin	Non-small-cell lung cancer	rs2290769	C	G	4.94516e-08	0.06667	0.012225	0.123	0.0734	0.0476	8.67462e-05	29.7415
Total bilirubin	Non-small-cell lung cancer	rs710160	C	T	4.20669e-06	0.054696	0.011888	0.1236	-0.0576	0.0374	6.17436e-05	21.1687
Total bilirubin	Non-small-cell lung cancer	rs11897336	A	C	1e-200	-0.84755	0.027125	0.1243	-0.1302	0.0847	0.00283976	976.318
Total bilirubin	Non-small-cell lung cancer	rs150586005	T	C	1e-200	1.6575	0.031038	0.1262	-0.1872	0.1224	0.00824987	2851.8
Total bilirubin	Non-small-cell lung cancer	rs1050540	T	C	3.88911e-06	0.05106	0.011058	0.1304	-0.0553	0.0366	6.2188e-05	21.321
Total bilirubin	Non-small-cell lung cancer	rs139903666	C	G	4.86631e-25	0.36645	0.035453	0.1324	-0.2545	0.1691	0.00031154	106.837
Total bilirubin	Non-small-cell lung cancer	rs12599263	A	C	1.5122e-06	0.049955	0.010386	0.1331	-0.0538	0.0358	6.74772e-05	23.1346
Total bilirubin	Non-small-cell lung cancer	rs189623924	G	A	4.8827e-06	0.34339	0.075142	0.1373	-0.3345	0.2251	6.09128e-05	20.8838
Total bilirubin	Non-small-cell lung cancer	rs10459076	C	A	8.02786e-27	0.17351	0.016181	0.1375	0.0849	0.0572	0.000335288	114.984
Total bilirubin	Non-small-cell lung cancer	rs74499005	T	C	3.00054e-13	0.37904	0.051961	0.1381	-0.294	0.1983	0.000155193	53.2127
Total bilirubin	Non-small-cell lung cancer	rs11681114	A	C	3.32506e-14	0.1909	0.025167	0.1432	0.1593	0.1088	0.000167804	57.5372
Total bilirubin	Non-small-cell lung cancer	rs283483	T	A	2.23821e-21	-0.2256	0.023762	0.1438	0.1395	0.0954	0.000262859	90.1389
Total bilirubin	Non-small-cell lung cancer	rs2087826	A	G	1.6966e-06	0.049707	0.010384	0.1477	0.053	0.0366	6.68347e-05	22.9143
Total bilirubin	Non-small-cell lung cancer	rs4874171	T	C	6.84857e-07	-0.053571	0.010788	0.1498	0.0533	0.037	7.19236e-05	24.6591
Total bilirubin	Non-small-cell lung cancer	rs75431060	G	C	2.71588e-07	-0.12344	0.024005	0.1543	0.1839	0.1291	7.71258e-05	26.4429
Total bilirubin	Non-small-cell lung cancer	rs450244	C	T	2.67855e-31	-0.21226	0.018239	0.1545	-0.0985	0.0692	0.000394901	135.436
Total bilirubin	Non-small-cell lung cancer	rs1477141	G	T	2.2571e-07	0.053588	0.010351	0.156	0.0511	0.036	7.81739e-05	26.8022
Total bilirubin	Non-small-cell lung cancer	rs75008620	T	C	6.99729e-08	0.19704	0.036547	0.1585	-0.289	0.205	8.478e-05	29.0673
Total bilirubin	Non-small-cell lung cancer	rs1490384	T	C	4.44867e-08	-0.056746	0.01037	0.1609	0.0502	0.0358	8.73374e-05	29.9442
Total bilirubin	Non-small-cell lung cancer	rs72972302	T	C	9.76787e-35	0.20691	0.016828	0.1626	-0.0962	0.0689	0.00044079	151.181
Total bilirubin	Non-small-cell lung cancer	rs11121	T	C	3.56607e-07	-0.052818	0.010375	0.1646	-0.0505	0.0364	7.55927e-05	25.9172
Total bilirubin	Non-small-cell lung cancer	rs7223257	C	T	1.20631e-06	-0.053224	0.010963	0.1708	-0.05	0.0365	6.87466e-05	23.5698
Total bilirubin	Non-small-cell lung cancer	rs1392436	G	A	1.9762e-08	0.061869	0.01102	0.1717	-0.0526	0.0385	9.19323e-05	31.5198
Total bilirubin	Non-small-cell lung cancer	rs6943025	A	T	7.29508e-09	0.086979	0.015038	0.1731	0.0769	0.0564	9.75734e-05	33.454
Total bilirubin	Non-small-cell lung cancer	rs73169738	G	A	1.59089e-07	0.10188	0.019436	0.1783	0.127	0.0944	8.01409e-05	27.4767
Total bilirubin	Non-small-cell lung cancer	rs3851298	C	T	2.3871e-06	-0.082347	0.017455	0.1796	0.0644	0.048	6.49161e-05	22.2564
Total bilirubin	Non-small-cell lung cancer	rs9608828	G	C	3.83919e-06	-0.10233	0.02215	0.181	0.0822	0.0614	6.22524e-05	21.3431
Total bilirubin	Non-small-cell lung cancer	rs77038686	C	T	2.71281e-08	0.16883	0.03037	0.1829	0.111	0.0833	9.01354e-05	30.9036
Total bilirubin	Non-small-cell lung cancer	rs13017117	A	G	1.59514e-13	0.24654	0.033409	0.1836	-0.2387	0.1795	0.00015882	54.4563
Total bilirubin	Non-small-cell lung cancer	rs189863445	G	A	1.48491e-23	-0.54707	0.054689	0.1863	-0.1872	0.1416	0.000291799	100.066
Total bilirubin	Non-small-cell lung cancer	rs2068888	A	G	4.27464e-31	0.12072	0.010409	0.1898	-0.047	0.0358	0.000392189	134.506
Total bilirubin	Non-small-cell lung cancer	rs3848120	A	G	3.30697e-06	-0.050232	0.010801	0.1959	0.0484	0.0374	6.30857e-05	21.6288
Total bilirubin	Non-small-cell lung cancer	rs2587534	A	G	3.48498e-14	0.07894	0.010415	0.1986	0.0466	0.0362	0.000167544	57.4481
Total bilirubin	Non-small-cell lung cancer	rs2844484	G	A	3.67316e-07	-0.054202	0.010659	0.1991	0.0488	0.038	7.54206e-05	25.8582
Total bilirubin	Non-small-cell lung cancer	rs593668	A	T	2.76376e-12	0.081037	0.011594	0.2033	0.0571	0.0449	0.000142483	48.854
Total bilirubin	Non-small-cell lung cancer	rs116241540	A	G	1.44577e-35	-0.47583	0.038223	0.2045	0.1142	0.09	0.000451838	154.972
Total bilirubin	Non-small-cell lung cancer	rs111570261	T	C	1.48388e-12	0.24567	0.034718	0.2056	-0.2241	0.177	0.000146035	50.072
Total bilirubin	Non-small-cell lung cancer	rs10495928	G	A	6.68205e-07	-0.054546	0.010974	0.2059	0.0508	0.0402	7.20592e-05	24.7056
Total bilirubin	Non-small-cell lung cancer	rs2306178	G	A	4.86968e-12	0.10181	0.014735	0.2079	0.061	0.0484	0.000139234	47.7398
Total bilirubin	Non-small-cell lung cancer	rs11045360	A	G	9.9227e-07	-0.062298	0.012731	0.2141	0.0508	0.0409	6.98422e-05	23.9455
Total bilirubin	Non-small-cell lung cancer	rs146400974	T	C	1.5223e-16	0.4898	0.059332	0.2167	-0.1177	0.0953	0.000198746	68.149
Total bilirubin	Non-small-cell lung cancer	rs72867545	G	A	3.25162e-07	0.06863	0.013435	0.2168	0.0545	0.0441	7.61105e-05	26.0947
Total bilirubin	Non-small-cell lung cancer	rs28898605	G	A	1e-200	-0.63742	0.018555	0.2183	-0.0818	0.0665	0.00343054	1180.13
Total bilirubin	Non-small-cell lung cancer	rs3094101	G	A	1.5975e-06	-0.050606	0.010546	0.2241	0.0502	0.0413	6.71621e-05	23.0265
Total bilirubin	Non-small-cell lung cancer	rs114278764	A	G	1e-200	1.3717	0.029052	0.2247	-0.2239	0.1844	0.00646065	2229.29
Total bilirubin	Non-small-cell lung cancer	rs4925546	G	A	6.00814e-10	-0.066518	0.010745	0.2253	0.0452	0.0373	0.000111774	38.3235
Total bilirubin	Non-small-cell lung cancer	rs62192905	A	G	1.05075e-22	-0.2213	0.022564	0.2263	0.0971	0.0802	0.000280501	96.1902
Total bilirubin	Non-small-cell lung cancer	rs17868337	A	G	1e-200	-1.0369	0.033881	0.2268	-0.1453	0.1203	0.00272459	936.615
Total bilirubin	Non-small-cell lung cancer	rs1474865	C	G	4.74974e-10	-0.10115	0.016244	0.2281	-0.0643	0.0534	0.000113089	38.7745
Total bilirubin	Non-small-cell lung cancer	rs141626904	A	C	6.21298e-14	0.45391	0.060491	0.2322	-0.1666	0.1394	0.000164215	56.3064
Total bilirubin	Non-small-cell lung cancer	rs7526446	A	C	1.62761e-10	0.069682	0.010899	0.2359	0.0456	0.0385	0.000119218	40.876
Total bilirubin	Non-small-cell lung cancer	rs144392947	T	C	1e-200	-1.2154	0.039672	0.2381	0.2396	0.2031	0.00273028	938.578
Total bilirubin	Non-small-cell lung cancer	rs4475971	A	G	1.35021e-16	-0.08689	0.010507	0.2381	0.0437	0.0371	0.000199444	68.3884
Total bilirubin	Non-small-cell lung cancer	rs150614501	C	T	1.06414e-40	-0.32699	0.024476	0.2382	-0.1083	0.0919	0.00052034	178.479
Total bilirubin	Non-small-cell lung cancer	rs12474441	G	T	7.85236e-130	-0.92619	0.038188	0.2398	-0.1682	0.1431	0.00171288	588.229
Total bilirubin	Non-small-cell lung cancer	rs2670430	G	C	1.74221e-12	0.11171	0.015836	0.2401	-0.0729	0.062	0.000145129	49.7615
Total bilirubin	Non-small-cell lung cancer	rs72982255	A	G	4.14753e-07	0.083984	0.01659	0.2461	-0.0642	0.0554	7.47468e-05	25.6272
Total bilirubin	Non-small-cell lung cancer	rs17316633	A	G	2.58178e-10	0.074281	0.011749	0.2468	-0.0489	0.0422	0.000116581	39.9718
Total bilirubin	Non-small-cell lung cancer	rs17863840	T	C	2.43557e-29	-0.62316	0.055408	0.2522	-0.1192	0.1041	0.000368824	126.489
Total bilirubin	Non-small-cell lung cancer	rs13171367	G	A	1.3374e-07	-0.069604	0.013198	0.2524	0.0512	0.0447	8.11226e-05	27.8133
Total bilirubin	Non-small-cell lung cancer	rs680841	A	G	3.72392e-104	-0.23269	0.010733	0.2574	-0.0442	0.0391	0.00136913	470.017
Total bilirubin	Non-small-cell lung cancer	rs112649535	T	C	1.51182e-13	-0.31671	0.042877	0.2602	0.1723	0.153	0.000159122	54.5601
Total bilirubin	Non-small-cell lung cancer	rs1057603	A	T	2.66741e-06	0.05555	0.011832	0.2617	0.0447	0.0398	6.42908e-05	22.042
Total bilirubin	Non-small-cell lung cancer	rs759173	C	T	6.38999e-58	0.2254	0.014047	0.2619	-0.0588	0.0524	0.000750481	257.478
Total bilirubin	Non-small-cell lung cancer	rs73080739	A	G	2.34045e-14	-0.13196	0.017294	0.2623	-0.058	0.0518	0.000169803	58.2229
Total bilirubin	Non-small-cell lung cancer	rs1759126	G	A	3.28829e-06	-0.13001	0.027947	0.264	0.0999	0.0895	6.3122e-05	21.6413
Total bilirubin	Non-small-cell lung cancer	rs12692251	G	C	1.23823e-31	0.35014	0.029917	0.2665	-0.1139	0.1025	0.000399392	136.977
Total bilirubin	Non-small-cell lung cancer	rs58542926	T	C	2.4016e-11	0.13113	0.019632	0.2671	0.0818	0.0737	0.00013012	44.6144
Total bilirubin	Non-small-cell lung cancer	rs148419542	T	C	4.03776e-06	0.24338	0.052799	0.268	-0.2385	0.2153	6.1975e-05	21.248
Total bilirubin	Non-small-cell lung cancer	rs9438901	A	G	6.06443e-09	0.086254	0.014833	0.2689	-0.0497	0.0449	9.8624e-05	33.8143
Total bilirubin	Non-small-cell lung cancer	rs4744036	A	G	1.0103e-07	-0.066668	0.01252	0.2694	-0.0523	0.0473	8.27019e-05	28.3548
Total bilirubin	Non-small-cell lung cancer	rs8041523	T	C	6.14257e-07	0.052276	0.010483	0.2698	0.0417	0.0378	7.25316e-05	24.8676
Total bilirubin	Non-small-cell lung cancer	rs2968478	G	T	1.42856e-11	-0.072259	0.010697	0.2699	-0.0404	0.0366	0.000133084	45.631
Total bilirubin	Non-small-cell lung cancer	rs11764322	A	G	1.2865e-06	0.052845	0.010914	0.2714	0.0412	0.0375	6.8381e-05	23.4444
Total bilirubin	Non-small-cell lung cancer	rs141494193	C	T	1.19895e-56	0.49277	0.031064	0.2724	0.2332	0.2125	0.000733466	251.637
Total bilirubin	Non-small-cell lung cancer	rs186880492	T	C	1.6855e-07	-0.26796	0.051224	0.2739	-0.0945	0.0863	7.98148e-05	27.3648
Total bilirubin	Non-small-cell lung cancer	rs112508780	G	A	1.62731e-08	0.34203	0.060561	0.2748	0.3401	0.3115	9.30308e-05	31.8964
Total bilirubin	Non-small-cell lung cancer	rs113882062	A	C	4.06322e-10	0.10216	0.016342	0.2758	-0.0759	0.0697	0.00011398	39.0797
Total bilirubin	Non-small-cell lung cancer	rs2010127	C	T	2.71738e-06	-0.064651	0.013781	0.2764	-0.0555	0.051	6.41928e-05	22.0084
Total bilirubin	Non-small-cell lung cancer	rs2260051	T	A	7.66267e-08	-0.056032	0.010425	0.277	-0.0412	0.0379	8.42575e-05	28.8882
Total bilirubin	Non-small-cell lung cancer	rs74570242	A	G	2.56691e-06	-0.20714	0.044045	0.2774	-0.259	0.2385	6.45107e-05	22.1174
Total bilirubin	Non-small-cell lung cancer	rs12816889	T	G	3.03879e-11	0.092944	0.013987	0.2796	-0.0487	0.045	0.000128784	44.1564
Total bilirubin	Non-small-cell lung cancer	rs705753	G	C	7.94895e-09	0.059946	0.01039	0.2801	-0.039	0.0361	9.70895e-05	33.2881
Total bilirubin	Non-small-cell lung cancer	rs115874184	T	C	3.09151e-07	0.17499	0.034192	0.282	-0.1444	0.1342	7.63958e-05	26.1925
Total bilirubin	Non-small-cell lung cancer	rs17476364	C	T	6.45803e-78	0.30981	0.016576	0.2824	-0.0814	0.0757	0.00101792	349.326
Total bilirubin	Non-small-cell lung cancer	rs35915288	C	T	1.29051e-09	-0.11935	0.019666	0.2834	0.0892	0.0831	0.000107421	36.8309
Total bilirubin	Non-small-cell lung cancer	rs4945881	A	G	2.05779e-06	-0.063457	0.013366	0.2872	0.0422	0.0396	6.57435e-05	22.5401
Total bilirubin	Non-small-cell lung cancer	rs2250660	C	G	1.04544e-24	0.10668	0.010394	0.2896	-0.0382	0.0361	0.000307179	105.342
Total bilirubin	Non-small-cell lung cancer	rs146527815	T	C	1.3002e-08	0.23208	0.040814	0.2902	0.3086	0.2918	9.43064e-05	32.3338
Total bilirubin	Non-small-cell lung cancer	rs676388	C	T	2.51762e-10	0.065972	0.010429	0.2903	0.0384	0.0363	0.00011671	40.016
Total bilirubin	Non-small-cell lung cancer	rs72976383	T	C	1e-200	1.3643	0.028735	0.2907	0.1228	0.1162	0.00653245	2254.23
Total bilirubin	Non-small-cell lung cancer	rs9826148	T	C	2.62367e-07	-0.086051	0.016713	0.2918	0.0612	0.058	7.73205e-05	26.5096
Total bilirubin	Non-small-cell lung cancer	rs372338580	T	C	2.24621e-06	0.10669	0.022556	0.2945	0.1044	0.0996	6.52559e-05	22.373
Total bilirubin	Non-small-cell lung cancer	rs11563197	T	C	2.52017e-06	-0.092966	0.019752	0.2955	0.0996	0.0952	6.46135e-05	22.1527
Total bilirubin	Non-small-cell lung cancer	rs10995596	A	C	7.50568e-07	-0.097758	0.019758	0.2966	0.0935	0.0896	7.14024e-05	24.4804
Total bilirubin	Non-small-cell lung cancer	rs3097557	C	T	6.01105e-07	-0.051917	0.010402	0.3021	-0.0389	0.0377	7.26572e-05	24.9107
Total bilirubin	Non-small-cell lung cancer	rs10770704	C	T	3.46976e-18	0.090916	0.010456	0.3055	0.0377	0.0368	0.000220485	75.6048
Total bilirubin	Non-small-cell lung cancer	rs6987080	G	C	7.16523e-07	0.051932	0.010477	0.3072	-0.0383	0.0375	7.16622e-05	24.5695
Total bilirubin	Non-small-cell lung cancer	rs7205582	A	G	1.87478e-06	0.050693	0.010635	0.3078	0.0371	0.0364	6.627e-05	22.7207
Total bilirubin	Non-small-cell lung cancer	rs9368503	T	A	1.65109e-09	-0.062606	0.010384	0.3078	0.0386	0.0378	0.000106018	36.3498
Total bilirubin	Non-small-cell lung cancer	rs12325768	A	G	4.54841e-08	-0.061498	0.011246	0.3104	0.0439	0.0433	8.72194e-05	29.9038
Total bilirubin	Non-small-cell lung cancer	rs2853445	C	T	5.61009e-08	-0.057668	0.010618	0.3116	0.0363	0.0359	8.60344e-05	29.4974
Total bilirubin	Non-small-cell lung cancer	rs2302154	C	T	8.02971e-49	0.31382	0.021366	0.3134	-0.0716	0.071	0.000628878	215.732
Total bilirubin	Non-small-cell lung cancer	rs7222046	G	A	1.40929e-12	0.074576	0.010528	0.3195	-0.0361	0.0362	0.000146342	50.1772
Total bilirubin	Non-small-cell lung cancer	rs10170160	C	T	1e-200	-0.43405	0.010685	0.3279	0.0369	0.0377	0.00479038	1650.18
Total bilirubin	Non-small-cell lung cancer	rs9268143	G	A	4.39319e-10	-0.074856	0.011997	0.3299	-0.0414	0.0425	0.000113549	38.9321
Total bilirubin	Non-small-cell lung cancer	rs58166918	G	C	1.8712e-07	0.11327	0.021733	0.333	0.0842	0.087	7.92284e-05	27.1638
Total bilirubin	Non-small-cell lung cancer	rs112611585	G	A	3.34349e-16	-0.40958	0.050189	0.3346	0.1074	0.1113	0.000194223	66.5979
Total bilirubin	Non-small-cell lung cancer	rs73108328	G	C	4.56773e-22	-0.20758	0.021493	0.3359	-0.0649	0.0674	0.000272009	93.2775
Total bilirubin	Non-small-cell lung cancer	rs7947951	G	A	8.93511e-16	-0.09012	0.011207	0.3379	-0.0346	0.0361	0.000188585	64.6642
Total bilirubin	Non-small-cell lung cancer	rs77349740	C	T	1e-200	-1.2643	0.026979	0.3386	-0.0702	0.0734	0.00636503	2196.08
Total bilirubin	Non-small-cell lung cancer	rs112570954	A	T	1e-200	-0.67126	0.019822	0.3413	-0.0645	0.0678	0.00333397	1146.8
Total bilirubin	Non-small-cell lung cancer	rs17865681	A	G	1.2225e-10	0.15862	0.024644	0.3416	-0.1148	0.1207	0.000120828	41.428
Total bilirubin	Non-small-cell lung cancer	rs143663553	G	C	1e-200	2.513	0.045799	0.3459	-0.2164	0.2296	0.00870564	3010.74
Total bilirubin	Non-small-cell lung cancer	rs2522051	C	T	4.62967e-09	-0.060983	0.010407	0.3481	-0.0341	0.0364	0.000100149	34.3373
Total bilirubin	Non-small-cell lung cancer	rs11601507	A	C	1.18659e-10	0.13041	0.020247	0.3544	-0.062	0.067	0.000120997	41.4859
Total bilirubin	Non-small-cell lung cancer	rs6723922	C	T	8.74581e-24	0.10741	0.010682	0.36	0.0338	0.0369	0.000294836	101.108
Total bilirubin	Non-small-cell lung cancer	rs5030918	C	A	1.48139e-10	0.22012	0.034354	0.3601	-0.1917	0.2095	0.000119739	41.0548
Total bilirubin	Non-small-cell lung cancer	rs11187236	A	G	2.52627e-09	0.084997	0.014262	0.3609	-0.0411	0.045	0.000103592	35.5178
Total bilirubin	Non-small-cell lung cancer	rs559411160	T	A	6.59523e-08	-0.061152	0.01132	0.3695	-0.0864	0.0963	8.5117e-05	29.1829
Total bilirubin	Non-small-cell lung cancer	rs6731997	G	A	5.95594e-07	0.064764	0.012972	0.3754	-0.0386	0.0435	7.27021e-05	24.926
Total bilirubin	Non-small-cell lung cancer	rs61906076	G	C	2.83792e-06	0.10952	0.02339	0.3776	0.0568	0.0644	6.39475e-05	21.9243
Total bilirubin	Non-small-cell lung cancer	rs11045933	C	T	2.55035e-51	-0.17254	0.011447	0.3789	-0.0337	0.0382	0.000662268	227.194
Total bilirubin	Non-small-cell lung cancer	rs144235567	A	G	5.31655e-10	0.19445	0.031315	0.3803	0.1009	0.115	0.000112457	38.5577
Total bilirubin	Non-small-cell lung cancer	rs4149144	T	A	9.78814e-07	-0.14466	0.029548	0.3813	-0.056	0.0639	6.99094e-05	23.9685
Total bilirubin	Non-small-cell lung cancer	rs16829399	T	C	1.47503e-11	0.29561	0.04379	0.3835	-0.2341	0.2686	0.000132909	45.571
Total bilirubin	Non-small-cell lung cancer	rs6969159	A	G	1.39749e-06	0.065893	0.013655	0.3863	-0.0424	0.0489	6.79189e-05	23.286
Total bilirubin	Non-small-cell lung cancer	rs559567828	T	C	9.11045e-08	0.306	0.057262	0.3886	-0.0826	0.0958	8.32911e-05	28.5568
Total bilirubin	Non-small-cell lung cancer	rs71581981	A	G	3.91228e-10	-0.23704	0.03788	0.3926	0.1111	0.1299	0.000114209	39.1583
Total bilirubin	Non-small-cell lung cancer	rs17865699	C	T	1.76072e-09	0.20981	0.03486	0.393	0.1038	0.1215	0.000105652	36.2241
Total bilirubin	Non-small-cell lung cancer	rs35264626	C	A	1.46386e-14	0.093412	0.012146	0.3936	-0.0333	0.0391	0.0001725	59.1478
Total bilirubin	Non-small-cell lung cancer	rs6750559	A	G	9.95405e-14	-0.07904	0.010621	0.3948	0.0334	0.0393	0.000161517	55.3813
Total bilirubin	Non-small-cell lung cancer	rs17868348	C	G	4.62701e-52	-0.40638	0.026762	0.3959	0.0565	0.0666	0.000672141	230.583
Total bilirubin	Non-small-cell lung cancer	rs139748314	T	C	1.7706e-09	0.24704	0.041051	0.3962	0.1438	0.1695	0.000105625	36.2149
Total bilirubin	Non-small-cell lung cancer	rs6756050	C	T	2.14981e-40	-0.25333	0.019037	0.3969	0.0665	0.0785	0.00051627	177.083
Total bilirubin	Non-small-cell lung cancer	rs114698096	C	G	8.85686e-08	-0.34458	0.064422	0.3975	-1.5065	1.7807	8.3445e-05	28.6096
Total bilirubin	Non-small-cell lung cancer	rs35115456	T	G	7.03655e-08	-0.12798	0.023742	0.3982	-0.0611	0.0723	8.47496e-05	29.0569
Total bilirubin	Non-small-cell lung cancer	rs78118051	G	A	1e-200	1.7693	0.040378	0.4001	-0.1864	0.2215	0.00556946	1920.05
Total bilirubin	Non-small-cell lung cancer	rs6927091	T	C	1.196e-06	0.13686	0.028182	0.4008	-0.0672	0.08	6.87867e-05	23.5836
Total bilirubin	Non-small-cell lung cancer	rs7907226	C	G	1.35425e-11	-0.097065	0.014353	0.4022	-0.0402	0.048	0.000133385	45.7341
Total bilirubin	Non-small-cell lung cancer	rs62260779	T	C	1.66311e-06	-0.083016	0.017329	0.4035	-0.0506	0.0605	6.6938e-05	22.9497
Total bilirubin	Non-small-cell lung cancer	rs17863814	A	G	4.44222e-57	-0.2101	0.013193	0.4036	0.0359	0.043	0.000739212	253.609
Total bilirubin	Non-small-cell lung cancer	rs6762415	G	T	1.1623e-06	-0.050622	0.010412	0.4093	0.0299	0.0362	6.89454e-05	23.638
Total bilirubin	Non-small-cell lung cancer	rs13031194	A	G	1.3659e-06	0.060962	0.012622	0.4094	-0.0338	0.041	6.80389e-05	23.3272
Total bilirubin	Non-small-cell lung cancer	rs1948334	C	G	3.89493e-06	0.06365	0.013786	0.4102	-0.0369	0.0448	6.21754e-05	21.3167
Total bilirubin	Non-small-cell lung cancer	rs115371998	C	T	9.33684e-20	-0.31652	0.034794	0.4106	-0.19	0.2309	0.000241331	82.7549
Total bilirubin	Non-small-cell lung cancer	rs149939008	T	C	1.74462e-20	-0.50445	0.054373	0.4124	0.2183	0.2663	0.000251007	86.0735
Total bilirubin	Non-small-cell lung cancer	rs117106970	A	G	3.60811e-07	0.12209	0.023993	0.4132	0.0848	0.1036	7.55237e-05	25.8935
Total bilirubin	Non-small-cell lung cancer	rs6431630	A	G	1e-200	-1.3289	0.0165	0.4133	-0.0496	0.0606	0.0185695	6486.59
Total bilirubin	Non-small-cell lung cancer	rs835269	T	C	9.90832e-08	0.085651	0.016074	0.4137	-0.0476	0.0583	8.28144e-05	28.3934
Total bilirubin	Non-small-cell lung cancer	rs79555334	A	G	3.67291e-06	0.08455	0.018265	0.4143	-0.0567	0.0695	6.25008e-05	21.4283
Total bilirubin	Non-small-cell lung cancer	rs72729610	G	A	1.27421e-06	-0.067298	0.013893	0.4161	0.0368	0.0452	6.84396e-05	23.4646
Total bilirubin	Non-small-cell lung cancer	rs1389742	G	A	7.54137e-07	0.051752	0.010461	0.4171	0.0313	0.0385	7.13842e-05	24.4742
Total bilirubin	Non-small-cell lung cancer	rs13031505	G	T	5.3827e-24	-0.11242	0.011127	0.418	-0.0304	0.0375	0.000297664	102.078
Total bilirubin	Non-small-cell lung cancer	rs58849424	T	C	1.024e-07	-0.059346	0.01115	0.4199	0.0317	0.0393	8.26271e-05	28.3291
Total bilirubin	Non-small-cell lung cancer	rs7040995	G	C	1.9762e-06	-0.049856	0.010483	0.421	-0.0292	0.0363	6.59721e-05	22.6185
Total bilirubin	Non-small-cell lung cancer	rs10153240	G	C	5.8011e-08	0.056357	0.010389	0.422	-0.0293	0.0364	8.58294e-05	29.4272
Total bilirubin	Non-small-cell lung cancer	rs719928	A	G	4.06584e-06	0.09489	0.020592	0.4221	0.0534	0.0666	6.19358e-05	21.2346
Total bilirubin	Non-small-cell lung cancer	rs17330253	G	A	6.01589e-83	-0.58989	0.030565	0.4235	0.0817	0.102	0.00108529	372.472
Total bilirubin	Non-small-cell lung cancer	rs3782068	G	T	1.56711e-08	-0.061886	0.010945	0.4244	-0.0307	0.0385	9.32476e-05	31.9708
Total bilirubin	Non-small-cell lung cancer	rs77162755	A	G	4.9272e-26	-0.83168	0.078804	0.4258	-0.1516	0.1904	0.000324788	111.382
Total bilirubin	Non-small-cell lung cancer	rs35768428	A	G	8.59805e-08	-0.076614	0.014309	0.4269	0.0362	0.0456	8.36154e-05	28.668
Total bilirubin	Non-small-cell lung cancer	rs78952821	G	A	1.86621e-06	0.2015	0.042265	0.427	-0.0844	0.1062	6.62956e-05	22.7294
Total bilirubin	Non-small-cell lung cancer	rs4149021	A	G	1.02707e-11	0.33178	0.04877	0.4293	0.0558	0.0705	0.000134977	46.2802
Total bilirubin	Non-small-cell lung cancer	rs141013376	C	T	1.24071e-07	-0.11397	0.021555	0.4296	-0.0854	0.1081	8.15407e-05	27.9566
Total bilirubin	Non-small-cell lung cancer	rs141679063	G	C	5.78096e-164	-1.308	0.047907	0.431	0.1857	0.2358	0.0021697	745.448
Total bilirubin	Non-small-cell lung cancer	rs72493178	T	C	1.7517e-07	0.14884	0.028492	0.4329	0.0847	0.108	7.95946e-05	27.2894
Total bilirubin	Non-small-cell lung cancer	rs6129760	G	A	3.37684e-09	0.06559	0.011094	0.439	-0.0302	0.039	0.000101948	34.9542
Total bilirubin	Non-small-cell lung cancer	rs73001714	A	G	4.15719e-15	0.30455	0.038794	0.4392	-0.1097	0.1418	0.000179736	61.6294
Total bilirubin	Non-small-cell lung cancer	rs7138177	G	A	2.21922e-16	0.13354	0.016266	0.4402	0.0423	0.0548	0.000196563	67.4002
Total bilirubin	Non-small-cell lung cancer	rs7641325	A	G	4.28489e-07	0.053102	0.010503	0.442	0.0286	0.0371	7.45569e-05	25.562
Total bilirubin	Non-small-cell lung cancer	rs17865694	T	C	7.73927e-14	-0.10564	0.014133	0.4422	-0.0366	0.0476	0.000162945	55.8712
Total bilirubin	Non-small-cell lung cancer	rs12996139	A	C	7.30802e-14	0.087526	0.011697	0.4427	-0.03	0.039	0.000163297	55.9919
Total bilirubin	Non-small-cell lung cancer	rs66567403	T	C	1e-200	0.7852	0.025024	0.4466	-0.0969	0.1273	0.00286369	984.571
Total bilirubin	Non-small-cell lung cancer	rs12210150	T	C	2.2227e-09	0.081028	0.013548	0.4485	-0.0408	0.0538	0.000104328	35.7701
Total bilirubin	Non-small-cell lung cancer	rs9892365	G	A	1.77039e-06	-0.052673	0.011024	0.449	-0.0306	0.0404	6.65877e-05	22.8296
Total bilirubin	Non-small-cell lung cancer	rs137936874	T	G	3.86118e-06	0.15579	0.033729	0.4509	0.1192	0.158	6.22258e-05	21.334
Total bilirubin	Non-small-cell lung cancer	rs499974	A	C	1.71356e-15	0.11364	0.014275	0.4512	-0.0322	0.0428	0.000184823	63.3739
Total bilirubin	Non-small-cell lung cancer	rs917572	C	T	2.11992e-08	0.072051	0.012862	0.452	-0.034	0.0452	9.15268e-05	31.3807
Total bilirubin	Non-small-cell lung cancer	rs1840144	T	A	1e-200	0.93714	0.011652	0.4533	-0.0301	0.0401	0.0185189	6468.57
Total bilirubin	Non-small-cell lung cancer	rs1860162	C	T	1.05877e-31	0.39328	0.033565	0.454	0.0583	0.0778	0.000400296	137.287
Total bilirubin	Non-small-cell lung cancer	rs58495645	T	C	3.68723e-06	0.11272	0.024354	0.4566	-0.0529	0.071	6.24826e-05	21.4221
Total bilirubin	Non-small-cell lung cancer	rs113410524	A	G	1e-200	2.465	0.047593	0.4576	0.0761	0.1025	0.00776404	2682.55
Total bilirubin	Non-small-cell lung cancer	rs6710850	T	A	3.84636e-08	0.089557	0.016289	0.4577	0.0391	0.0526	8.81651e-05	30.2281
Total bilirubin	Non-small-cell lung cancer	rs182969725	G	A	2.68473e-06	0.23437	0.049933	0.459501	0.1686	0.2279	6.42578e-05	22.0307
Total bilirubin	Non-small-cell lung cancer	rs12824084	T	C	4.10015e-12	-0.099466	0.014345	0.4624	-0.0303	0.0412	0.000140221	48.0782
Total bilirubin	Non-small-cell lung cancer	rs34473081	A	G	2.47349e-06	0.049853	0.010584	0.4666	-0.027	0.0371	6.47113e-05	22.1862
Total bilirubin	Non-small-cell lung cancer	rs55889152	T	C	1.55561e-06	0.082176	0.017106	0.4685	-0.0513	0.0707	6.73114e-05	23.0777
Total bilirubin	Non-small-cell lung cancer	rs145645283	G	A	1.5417e-107	-0.55362	0.025123	0.4702	-0.0728	0.1009	0.00141446	485.602
Total bilirubin	Non-small-cell lung cancer	rs13432536	T	C	7.35868e-34	0.30997	0.025552	0.471	-0.0836	0.116	0.00042907	147.16
Total bilirubin	Non-small-cell lung cancer	rs147474425	T	C	2.64801e-06	0.39841	0.084833	0.474	-0.1586	0.2215	6.43321e-05	22.0562
Total bilirubin	Non-small-cell lung cancer	rs10210101	C	T	4.92947e-25	0.28328	0.02741	0.4745	-0.0739	0.1033	0.000311461	106.81
Total bilirubin	Non-small-cell lung cancer	rs75437891	T	C	2.72647e-11	-0.24757	0.037167	0.4751	0.0738	0.1034	0.000129405	44.3691
Total bilirubin	Non-small-cell lung cancer	rs13384101	A	G	1.95975e-32	-0.14275	0.012037	0.4766	0.0341	0.0479	0.000410074	140.642
Total bilirubin	Non-small-cell lung cancer	rs74493872	G	A	7.30836e-07	0.13741	0.027743	0.4789	-0.135	0.1907	7.15523e-05	24.5318
Total bilirubin	Non-small-cell lung cancer	rs6822348	T	A	3.21647e-09	-0.066919	0.011303	0.479001	0.0276	0.0391	0.000102233	35.0519
Total bilirubin	Non-small-cell lung cancer	rs72982158	G	C	2.05599e-06	-0.21429	0.045133	0.4812	0.2323	0.3298	6.57524e-05	22.5432
Total bilirubin	Non-small-cell lung cancer	rs60064064	A	G	8.32914e-47	0.26406	0.018377	0.4829	-0.0639	0.0911	0.000601893	206.47
Total bilirubin	Non-small-cell lung cancer	rs551676206	C	A	9.9816e-07	-0.25289	0.051694	0.4839	-0.2579	0.3684	6.98036e-05	23.9322
Total bilirubin	Non-small-cell lung cancer	rs55649657	G	C	2.28455e-13	0.091747	0.012514	0.4862	-0.0304	0.0437	0.000156765	53.7516
Total bilirubin	Non-small-cell lung cancer	rs7828192	T	C	3.39227e-06	0.058743	0.012645	0.491801	0.0303	0.044	6.29466e-05	21.5811
Total bilirubin	Non-small-cell lung cancer	rs4712955	G	A	3.32966e-14	0.078761	0.010384	0.496	-0.0253	0.0372	0.000167782	57.5298
Total bilirubin	Non-small-cell lung cancer	rs61419985	C	T	1.39284e-11	0.37566	0.05558	0.4998	-0.1568	0.2324	0.000133235	45.6828
Total bilirubin	Non-small-cell lung cancer	rs766588	T	C	3.7151e-07	-0.053802	0.010584	0.4998	-0.0264	0.0392	7.53684e-05	25.8403
Total bilirubin	Non-small-cell lung cancer	rs11615874	A	C	3.74628e-38	-0.23621	0.018289	0.502599	0.0362	0.054	0.000486329	166.808
Total bilirubin	Non-small-cell lung cancer	rs60697520	T	G	2.21309e-182	0.36543	0.012681	0.5044	-0.0308	0.0462	0.00241644	830.427
Total bilirubin	Non-small-cell lung cancer	rs7605850	T	C	1.6223e-08	0.060267	0.01067	0.5048	0.0247	0.037	9.30497e-05	31.9029
Total bilirubin	Non-small-cell lung cancer	rs181207	T	C	5.53911e-10	-0.068298	0.01101	0.508	0.0242	0.0365	0.000112232	38.4806
Total bilirubin	Non-small-cell lung cancer	rs62193978	A	G	3.56443e-09	-0.23176	0.039258	0.5095	-0.0872	0.1322	0.000101649	34.8514
Total bilirubin	Non-small-cell lung cancer	rs28757817	G	A	2.35798e-09	0.083963	0.014061	0.51	0.036	0.0546	0.000103998	35.6569
Total bilirubin	Non-small-cell lung cancer	rs144526299	G	C	7.99834e-12	0.27972	0.040902	0.512201	-0.0677	0.1033	0.000136403	46.769
Total bilirubin	Non-small-cell lung cancer	rs35136575	G	C	2.18862e-06	-0.063268	0.013361	0.5153	-0.0269	0.0414	6.54014e-05	22.4228
Total bilirubin	Non-small-cell lung cancer	rs10199994	C	G	9.43626e-39	0.13587	0.010435	0.5211	0.0243	0.0379	0.000494279	169.536
Total bilirubin	Non-small-cell lung cancer	rs62088207	T	C	1.87021e-06	0.068011	0.014267	0.5225	-0.0353	0.0553	6.6281e-05	22.7244
Total bilirubin	Non-small-cell lung cancer	rs9393678	T	C	1.13292e-17	0.090425	0.010564	0.5231	-0.0231	0.0361	0.000213674	73.269
Total bilirubin	Non-small-cell lung cancer	rs75060952	T	C	6.0615e-07	0.10894	0.021835	0.5251	-0.0405	0.0637	7.26042e-05	24.8925
Total bilirubin	Non-small-cell lung cancer	rs7119809	A	G	1.5384e-07	0.090388	0.017223	0.5385	0.0369	0.06	8.0333e-05	27.5425
Total bilirubin	Non-small-cell lung cancer	rs247831	G	C	8.43801e-07	-0.058684	0.011915	0.5398	-0.0239	0.039	7.07531e-05	24.2578
Total bilirubin	Non-small-cell lung cancer	rs72973551	A	G	4.48962e-06	-0.31021	0.067621	0.5405	0.0553	0.0904	6.13828e-05	21.045
Total bilirubin	Non-small-cell lung cancer	rs6749139	A	G	1.76449e-06	0.13413	0.028068	0.5407	-0.0577	0.0942	6.66078e-05	22.8365
Total bilirubin	Non-small-cell lung cancer	rs9482771	C	G	1.2519e-08	0.059087	0.01038	0.5427	-0.0219	0.036	9.4509e-05	32.4033
Total bilirubin	Non-small-cell lung cancer	rs78480755	G	A	1.9593e-06	-0.12482	0.026235	0.5429	-0.065	0.1068	6.60241e-05	22.6363
Total bilirubin	Non-small-cell lung cancer	rs75130623	T	C	1e-200	-1.3251	0.041634	0.544201	0.131	0.216	0.00294608	1012.98
Total bilirubin	Non-small-cell lung cancer	rs1292043	G	A	4.53524e-12	-0.089185	0.012889	0.5477	-0.0278	0.0463	0.00013964	47.879
Total bilirubin	Non-small-cell lung cancer	rs9750891	G	A	1.10637e-67	0.39931	0.022966	0.5528	0.0412	0.0694	0.000881032	302.308
Total bilirubin	Non-small-cell lung cancer	rs4791212	T	C	1.2458e-09	-0.078223	0.012878	0.5572	0.0246	0.0419	0.000107609	36.8954
Total bilirubin	Non-small-cell lung cancer	rs116698763	A	G	2.47685e-35	-0.53567	0.043179	0.5593	-0.1155	0.1978	0.000448724	153.904
Total bilirubin	Non-small-cell lung cancer	rs1848984	T	A	9.72971e-27	0.14173	0.01324	0.564901	0.0241	0.0419	0.000334139	114.59
Total bilirubin	Non-small-cell lung cancer	rs12367810	T	C	1.01065e-11	0.38607	0.056732	0.5658	0.0792	0.1379	0.000135065	46.3101
Total bilirubin	Non-small-cell lung cancer	rs73081746	G	C	3.03781e-06	0.21825	0.046751	0.5674	0.0692	0.121	6.35659e-05	21.7935
Total bilirubin	Non-small-cell lung cancer	rs77542940	T	G	2.29774e-17	0.14613	0.017236	0.5701	-0.0284	0.05	0.000209623	71.8796
Total bilirubin	Non-small-cell lung cancer	rs198851	G	T	1.74221e-25	-0.15104	0.014475	0.5727	-0.0324	0.0574	0.000317493	108.88
Total bilirubin	Non-small-cell lung cancer	rs73105542	A	T	4.35412e-13	0.23909	0.033004	0.5727	0.0451	0.0799	0.000153055	52.4795
Total bilirubin	Non-small-cell lung cancer	rs10769315	C	T	3.8952e-06	0.058682	0.01271	0.5736	0.0252	0.0449	6.21751e-05	21.3166
Total bilirubin	Non-small-cell lung cancer	rs75452345	A	G	1.0538e-06	-0.077453	0.015867	0.5758	0.0333	0.0595	6.94995e-05	23.828
Total bilirubin	Non-small-cell lung cancer	rs11495610	T	C	8.65765e-07	-0.062958	0.012796	0.579201	0.0266	0.048	7.0607e-05	24.2077
Total bilirubin	Non-small-cell lung cancer	rs72681698	C	T	4.33192e-08	0.27171	0.049611	0.580301	-0.2888	0.5223	8.74867e-05	29.9954
Total bilirubin	Non-small-cell lung cancer	rs17855121	C	T	3.58988e-06	-0.055894	0.012062	0.582	0.0213	0.0388	6.2631e-05	21.473
Total bilirubin	Non-small-cell lung cancer	rs41264149	T	G	3.55959e-77	-0.44812	0.024094	0.5857	-0.042	0.0771	0.00100799	345.916
Total bilirubin	Non-small-cell lung cancer	rs1283809	C	T	2.05182e-07	0.073069	0.014066	0.5888	-0.0288	0.0532	7.87075e-05	26.9852
Total bilirubin	Non-small-cell lung cancer	rs79694830	T	C	7.46294e-08	-0.12146	0.022577	0.590799	-0.0291	0.0541	8.44155e-05	28.9424
Total bilirubin	Non-small-cell lung cancer	rs17863756	C	T	1e-200	-1.1838	0.01689	0.591199	-0.0412	0.0767	0.0141268	4912.44
Total bilirubin	Non-small-cell lung cancer	rs10733608	T	G	3.45327e-07	-0.053278	0.010453	0.5918	0.0194	0.0361	7.57715e-05	25.9785
Total bilirubin	Non-small-cell lung cancer	rs13232198	A	G	1.36959e-06	-0.050237	0.010402	0.596401	0.0198	0.0374	6.80314e-05	23.3246
Total bilirubin	Non-small-cell lung cancer	rs687339	T	C	3.92374e-55	-0.19337	0.012362	0.5997	-0.0262	0.0499	0.000713207	244.681
Total bilirubin	Non-small-cell lung cancer	rs11563124	G	A	1.45982e-27	-0.28122	0.025849	0.6011	-0.0381	0.0729	0.000345128	118.36
Total bilirubin	Non-small-cell lung cancer	rs881657	G	A	1.96282e-07	-0.058746	0.011291	0.604301	-0.0207	0.0399	7.89555e-05	27.0702
Total bilirubin	Non-small-cell lung cancer	rs2939302	A	G	5.59435e-07	0.067058	0.013399	0.6064	-0.0239	0.0465	7.3055e-05	25.047
Total bilirubin	Non-small-cell lung cancer	rs4808579	C	T	5.85194e-11	-0.06958	0.010627	0.6096	0.0187	0.0366	0.000125031	42.8694
Total bilirubin	Non-small-cell lung cancer	rs76895192	T	C	8.64371e-29	-0.59235	0.053201	0.6172	0.1243	0.2488	0.000361481	123.97
Total bilirubin	Non-small-cell lung cancer	rs75795514	T	G	1.8916e-09	0.19436	0.032356	0.6186	0.1127	0.2263	0.000105241	36.0831
Total bilirubin	Non-small-cell lung cancer	rs9616	T	A	4.64954e-07	0.057305	0.011369	0.6234	-0.0216	0.0439	7.41026e-05	25.4062
Total bilirubin	Non-small-cell lung cancer	rs857720	C	T	2.47742e-21	-0.11102	0.011707	0.6244	0.0185	0.0379	0.000262254	89.9314
Total bilirubin	Non-small-cell lung cancer	rs4617642	T	G	3.0761e-140	-0.30107	0.011937	0.6332	0.0213	0.0445	0.0018521	636.128
Total bilirubin	Non-small-cell lung cancer	rs34662558	A	G	1.32721e-08	-0.12823	0.022565	0.635	0.0356	0.0749	9.41874e-05	32.293
Total bilirubin	Non-small-cell lung cancer	rs2422278	C	T	4.16438e-06	-0.048032	0.010435	0.635199	0.0171	0.036	6.1798e-05	21.1873
Total bilirubin	Non-small-cell lung cancer	rs112897449	A	C	9.7753e-07	-0.11204	0.022883	0.635501	0.0456	0.0961	6.99222e-05	23.9729
Total bilirubin	Non-small-cell lung cancer	rs62070678	T	C	3.10027e-06	0.050137	0.010749	0.6368	-0.0173	0.0366	6.34568e-05	21.7561
Total bilirubin	Non-small-cell lung cancer	rs10434845	G	C	3.18566e-13	0.076883	0.010551	0.638	0.0177	0.0376	0.000154857	53.0974
Total bilirubin	Non-small-cell lung cancer	rs12148492	T	G	1.95272e-06	-0.061083	0.012837	0.639401	-0.024	0.0512	6.60404e-05	22.6419
Total bilirubin	Non-small-cell lung cancer	rs13395023	C	T	1e-200	-1.0986	0.029614	0.645199	-0.0419	0.0911	0.00399825	1376.21
Total bilirubin	Non-small-cell lung cancer	rs35481789	T	C	2.32434e-34	-0.14196	0.011612	0.647301	0.0188	0.041	0.000435766	149.458
Total bilirubin	Non-small-cell lung cancer	rs62446370	A	G	1.14541e-06	-0.11447	0.02353	0.6507	0.0287	0.0634	6.90295e-05	23.6668
Total bilirubin	Non-small-cell lung cancer	rs6431264	C	G	4.78575e-06	0.047835	0.010458	0.6618	-0.0157	0.036	6.10229e-05	20.9216
Total bilirubin	Non-small-cell lung cancer	rs7595960	A	T	3.58096e-159	-0.45401	0.01688	0.6623	0.0248	0.0567	0.0021057	723.412
Total bilirubin	Non-small-cell lung cancer	rs74964662	G	A	3.24116e-13	0.21016	0.028851	0.6625	0.0489	0.112	0.000154752	53.0614
Total bilirubin	Non-small-cell lung cancer	rs78447894	C	A	1e-200	-0.83372	0.021361	0.664	0.0446	0.1028	0.00442381	1523.34
Total bilirubin	Non-small-cell lung cancer	rs7213285	A	G	2.23939e-06	0.066342	0.014024	0.6648	-0.0214	0.0494	6.52725e-05	22.3786
Total bilirubin	Non-small-cell lung cancer	rs77805781	G	C	6.72202e-11	-0.25755	0.039459	0.665301	-0.0543	0.1255	0.000124252	42.6021
Total bilirubin	Non-small-cell lung cancer	rs115228258	A	G	6.31263e-08	0.17682	0.032684	0.6712	0.0367	0.0865	8.53651e-05	29.268
Total bilirubin	Non-small-cell lung cancer	rs35747067	C	T	6.91847e-07	0.063278	0.012748	0.671901	-0.0181	0.0428	7.18646e-05	24.6389
Total bilirubin	Non-small-cell lung cancer	rs55911137	C	G	2.5986e-07	0.17191	0.033376	0.674	-0.1102	0.2619	7.73794e-05	26.5298
Total bilirubin	Non-small-cell lung cancer	rs4737010	A	G	2.21615e-16	-0.10159	0.012373	0.676299	0.0174	0.0416	0.000196604	67.4143
Total bilirubin	Non-small-cell lung cancer	rs146564790	T	C	2.72647e-64	1.1879	0.070153	0.6767	0.1598	0.3833	0.000835659	286.726
Total bilirubin	Non-small-cell lung cancer	rs11695333	T	C	1.20226e-29	0.45007	0.039798	0.679499	0.0783	0.1894	0.000372907	127.89
Total bilirubin	Non-small-cell lung cancer	rs10211468	T	C	1.42099e-07	0.058589	0.011133	0.6853	-0.0157	0.0387	8.07788e-05	27.6954
Total bilirubin	Non-small-cell lung cancer	rs7966140	G	A	8.08723e-19	-0.15803	0.017837	0.6856	0.0259	0.0641	0.000228908	78.4938
Total bilirubin	Non-small-cell lung cancer	rs2061298	G	A	3.74171e-06	0.051319	0.011095	0.6872	0.0154	0.0383	6.24022e-05	21.3945
Total bilirubin	Non-small-cell lung cancer	rs11592315	G	A	1.37499e-06	-0.14055	0.029107	0.690799	0.0593	0.1491	6.80084e-05	23.3167
Total bilirubin	Non-small-cell lung cancer	rs964184	C	G	1.38835e-17	-0.13051	0.015289	0.691399	-0.0201	0.0506	0.000212502	72.8668
Total bilirubin	Non-small-cell lung cancer	rs11046232	T	A	1.2305e-08	0.14126	0.024801	0.6928	-0.0561	0.1421	9.46202e-05	32.4414
Total bilirubin	Non-small-cell lung cancer	rs149459064	A	G	1e-200	2.0043	0.044902	0.6943	-0.0461	0.1172	0.00577833	1992.48
Total bilirubin	Non-small-cell lung cancer	rs10180708	C	T	2.16721e-15	-0.092433	0.011653	0.6944	-0.0172	0.0438	0.000183495	62.9185
Total bilirubin	Non-small-cell lung cancer	rs78198652	A	C	1e-200	-0.91136	0.015546	0.6944	-0.0224	0.0571	0.00992512	3436.71
Total bilirubin	Non-small-cell lung cancer	rs9818740	A	G	2.46871e-09	-0.069354	0.011629	0.695601	-0.0164	0.042	0.000103738	35.5679
Total bilirubin	Non-small-cell lung cancer	rs34507316	A	G	4.28637e-06	0.050689	0.011026	0.696899	0.015	0.0385	6.16438e-05	21.1345
Total bilirubin	Non-small-cell lung cancer	rs11727331	A	G	8.06826e-08	0.12692	0.023654	0.6974	-0.027	0.0695	8.3973e-05	28.7906
Total bilirubin	Non-small-cell lung cancer	rs6710522	A	G	1.1181e-06	-0.080855	0.016604	0.6975	-0.0217	0.0558	6.91645e-05	23.7131
Total bilirubin	Non-small-cell lung cancer	rs994379	C	G	2.98607e-10	-0.065487	0.010395	0.699	-0.014	0.0362	0.000115754	39.6882
Total bilirubin	Non-small-cell lung cancer	rs62192912	T	C	1e-200	-0.713	0.011407	0.699401	-0.0156	0.0403	0.0112678	3906.93
Total bilirubin	Non-small-cell lung cancer	rs4663341	T	C	8.91395e-09	-0.47006	0.081744	0.7011	0.0721	0.1879	9.64446e-05	33.067
Total bilirubin	Non-small-cell lung cancer	rs11045339	C	T	1.4394e-06	0.050117	0.010399	0.7014	0.0139	0.0361	6.77458e-05	23.2267
Total bilirubin	Non-small-cell lung cancer	rs2632496	C	T	2.27609e-06	0.11141	0.023568	0.709099	0.0292	0.0782	6.51778e-05	22.3462
Total bilirubin	Non-small-cell lung cancer	rs3771330	C	T	1.0012e-09	0.52206	0.085452	0.7103	0.0301	0.0811	0.000108861	37.3247
Total bilirubin	Non-small-cell lung cancer	rs112304842	A	G	1.18522e-16	-0.17226	0.020791	0.7106	0.0313	0.0843	0.000200196	68.6465
Total bilirubin	Non-small-cell lung cancer	rs2005791	A	C	5.45758e-167	-0.32647	0.011847	0.714301	-0.0157	0.0428	0.00221021	759.399
Total bilirubin	Non-small-cell lung cancer	rs77194853	C	T	2.44822e-06	-0.14758	0.031316	0.7154	0.0514	0.1411	6.47768e-05	22.2087
Total bilirubin	Non-small-cell lung cancer	rs73066338	A	G	2.83204e-22	-0.24386	0.025122	0.7173	-0.0298	0.0824	0.000274776	94.2264
Total bilirubin	Non-small-cell lung cancer	rs2321536	T	C	1.6838e-07	-0.057829	0.011054	0.719701	-0.0141	0.0394	7.98257e-05	27.3686
Total bilirubin	Non-small-cell lung cancer	rs5756519	C	G	9.61524e-08	-0.055835	0.010468	0.7209	-0.0129	0.036	8.29802e-05	28.4502
Total bilirubin	Non-small-cell lung cancer	rs11563102	A	C	4.43915e-56	-0.5417	0.034327	0.724299	-0.0396	0.1123	0.000725865	249.027
Total bilirubin	Non-small-cell lung cancer	rs28655385	A	C	2.40658e-22	-0.10093	0.01038	0.724599	-0.0127	0.036	0.000275709	94.5466
Total bilirubin	Non-small-cell lung cancer	rs11217176	A	G	3.37233e-06	0.054286	0.011682	0.7256	-0.0138	0.0392	6.29853e-05	21.5944
Total bilirubin	Non-small-cell lung cancer	rs6802898	T	C	2.48731e-08	-0.088014	0.015789	0.7257	-0.0167	0.0476	9.06317e-05	31.0738
Total bilirubin	Non-small-cell lung cancer	rs1800562	A	G	1.80385e-30	0.22095	0.019256	0.7271	-0.0332	0.0952	0.000383896	131.661
Total bilirubin	Non-small-cell lung cancer	rs10743391	A	G	1.1272e-25	-0.11567	0.011042	0.7286	-0.0137	0.0394	0.000319987	109.735
Total bilirubin	Non-small-cell lung cancer	rs838563	G	A	4.11339e-71	-0.50782	0.028474	0.730299	-0.0366	0.1063	0.000926926	318.07
Total bilirubin	Non-small-cell lung cancer	rs7047279	C	T	1.3498e-07	0.055414	0.010511	0.7309	-0.0124	0.0361	8.10664e-05	27.794
Total bilirubin	Non-small-cell lung cancer	rs2535613	G	A	1.12279e-07	-0.059498	0.011214	0.7314	-0.0148	0.0432	8.21056e-05	28.1503
Total bilirubin	Non-small-cell lung cancer	rs117254181	G	T	1.29033e-13	0.35845	0.04839	0.7317	-0.0291	0.0849	0.00016003	54.8714
Total bilirubin	Non-small-cell lung cancer	rs115132742	G	A	5.9957e-07	0.1477	0.029591	0.7388	-0.0368	0.1102	7.26666e-05	24.9139
Total bilirubin	Non-small-cell lung cancer	rs17864792	G	T	3.57281e-09	0.33509	0.056766	0.739799	0.131	0.3944	0.000101631	34.8455
Total bilirubin	Non-small-cell lung cancer	rs7139079	A	G	1.685e-11	0.071223	0.010581	0.741199	0.012	0.0362	0.000132146	45.3093
Total bilirubin	Non-small-cell lung cancer	rs76083814	T	C	2.063e-06	0.084672	0.017836	0.7413	0.0198	0.0601	6.57327e-05	22.5364
Total bilirubin	Non-small-cell lung cancer	rs12582513	G	T	8.7446e-08	0.056144	0.010492	0.7415	0.0122	0.037	8.35178e-05	28.6345
Total bilirubin	Non-small-cell lung cancer	rs3768321	T	G	9.24932e-08	-0.069753	0.01306	0.745399	0.0159	0.0488	8.32009e-05	28.5259
Total bilirubin	Non-small-cell lung cancer	rs34707303	T	C	1.49624e-133	-1.2138	0.049332	0.753	-0.0717	0.2278	0.00176277	605.392
Total bilirubin	Non-small-cell lung cancer	rs4767948	A	G	4.56825e-06	-0.053682	0.011711	0.7579	-0.0116	0.0377	6.12869e-05	21.0121
Total bilirubin	Non-small-cell lung cancer	rs4695913	A	C	3.17592e-07	-0.053351	0.010435	0.7583	0.0111	0.036	7.62416e-05	26.1397
Total bilirubin	Non-small-cell lung cancer	rs10841648	A	C	3.58096e-116	-0.25103	0.010952	0.7596	-0.0114	0.0371	0.00153012	525.369
Total bilirubin	Non-small-cell lung cancer	rs72844021	T	A	1.39605e-11	0.25442	0.037643	0.7626	-0.0635	0.2103	0.00013323	45.6808
Total bilirubin	Non-small-cell lung cancer	rs7416	G	A	7.81358e-07	-0.060649	0.012277	0.7663	0.0129	0.0434	7.11798e-05	24.4041
Total bilirubin	Non-small-cell lung cancer	rs2741023	A	G	1e-200	1.9879	0.010196	0.7681	0.0111	0.0376	0.099813	38012.8
Total bilirubin	Non-small-cell lung cancer	rs61928468	C	T	1.17355e-14	-0.19534	0.025306	0.769699	-0.0297	0.1014	0.000173774	59.5848
Total bilirubin	Non-small-cell lung cancer	rs184978405	G	A	1e-200	2.3655	0.072097	0.770201	0.0314	0.1075	0.00313022	1076.49
Total bilirubin	Non-small-cell lung cancer	rs2206030	C	T	7.84513e-07	0.059948	0.012137	0.7704	0.0138	0.0472	7.11575e-05	24.3965
Total bilirubin	Non-small-cell lung cancer	rs28948674	A	G	5.64937e-166	0.55433	0.020178	0.773101	-0.0168	0.0584	0.0021966	754.711
Total bilirubin	Non-small-cell lung cancer	rs11224309	G	C	1.04381e-07	0.093028	0.01749	0.773599	0.019	0.0661	8.25158e-05	28.291
Total bilirubin	Non-small-cell lung cancer	rs13424728	G	A	2.0054e-24	0.42337	0.041508	0.782	0.0352	0.1272	0.000303368	104.034
Total bilirubin	Non-small-cell lung cancer	rs76172264	C	G	1.0096e-07	-0.11439	0.021481	0.785599	-0.0162	0.0595	8.27097e-05	28.3574
Total bilirubin	Non-small-cell lung cancer	rs2229498	A	G	2.27641e-06	-0.065539	0.013864	0.7873	0.0143	0.0529	6.51807e-05	22.3472
Total bilirubin	Non-small-cell lung cancer	rs11635675	G	T	7.82889e-21	0.10214	0.010909	0.787601	0.0099	0.0369	0.000255644	87.6641
Total bilirubin	Non-small-cell lung cancer	rs142238565	T	C	6.99294e-09	0.40996	0.07079	0.788	0.0419	0.1559	9.78186e-05	33.5382
Total bilirubin	Non-small-cell lung cancer	rs73105592	T	C	8.23948e-14	-0.16572	0.022194	0.789	-0.0206	0.077	0.000162605	55.7543
Total bilirubin	Non-small-cell lung cancer	rs59616136	A	G	5.27594e-13	0.13158	0.018229	0.7892	-0.0201	0.0751	0.000151954	52.102
Total bilirubin	Non-small-cell lung cancer	rs436637	T	A	9.41066e-09	0.06267	0.010916	0.7955	0.0105	0.0406	9.61337e-05	32.9604
Total bilirubin	Non-small-cell lung cancer	rs58515221	T	C	1.2273e-06	0.093967	0.01937	0.7961	0.0199	0.0771	6.86415e-05	23.5338
Total bilirubin	Non-small-cell lung cancer	rs111289824	G	A	5.49921e-35	-0.34852	0.02824	0.8002	0.0287	0.1135	0.000444077	152.309
Total bilirubin	Non-small-cell lung cancer	rs28903685	G	A	1.35957e-23	0.51245	0.051184	0.8027	0.0362	0.1449	0.000292303	100.238
Total bilirubin	Non-small-cell lung cancer	rs142391093	G	A	2.73451e-09	-0.072602	0.012208	0.8056	-0.0098	0.0398	0.000103155	35.3678
Total bilirubin	Non-small-cell lung cancer	rs59317050	T	C	1.62971e-06	0.098325	0.020507	0.8101	-0.0179	0.0747	6.70532e-05	22.9892
Total bilirubin	Non-small-cell lung cancer	rs1580835	T	C	2.46434e-22	-0.35569	0.036589	0.8109	-0.0238	0.0995	0.00027558	94.5023
Total bilirubin	Non-small-cell lung cancer	rs6437090	A	G	3.05351e-21	0.11601	0.012262	0.8112	-0.0116	0.0484	0.000261024	89.5093
Total bilirubin	Non-small-cell lung cancer	rs148540096	T	C	3.47296e-63	-1.0641	0.063403	0.8114	0.1201	0.5035	0.000820944	281.673
Total bilirubin	Non-small-cell lung cancer	rs1874121	T	C	8.87769e-15	0.085054	0.010968	0.815	0.0094	0.04	0.000175381	60.136
Total bilirubin	Non-small-cell lung cancer	rs187429064	G	A	9.92545e-07	0.2314	0.047289	0.8153	-0.0197	0.0844	6.98395e-05	23.9445
Total bilirubin	Non-small-cell lung cancer	rs111881322	A	G	6.14045e-07	0.14955	0.029988	0.8166	0.0248	0.107	7.2539e-05	24.8701
Total bilirubin	Non-small-cell lung cancer	rs2255319	T	A	7.43755e-08	-0.055894	0.010389	0.8182	0.0083	0.036	8.4425e-05	28.9456
Total bilirubin	Non-small-cell lung cancer	rs13092376	C	A	2.29208e-06	0.049805	0.010539	0.8194	-0.0083	0.0363	6.51394e-05	22.333
Total bilirubin	Non-small-cell lung cancer	rs6908688	G	A	1.79821e-06	-0.098515	0.020632	0.8229	-0.0151	0.0673	6.64995e-05	22.7993
Total bilirubin	Non-small-cell lung cancer	rs10249112	T	A	5.332e-07	0.05439	0.010848	0.823	0.0082	0.0368	7.33216e-05	25.1385
Total bilirubin	Non-small-cell lung cancer	rs56335880	T	C	5.72137e-45	-0.50712	0.036035	0.8238	0.0373	0.1674	0.00057736	198.049
Total bilirubin	Non-small-cell lung cancer	rs1762486	A	G	1.57761e-11	0.074524	0.011056	0.8291	-0.0087	0.0403	0.000132515	45.4356
Total bilirubin	Non-small-cell lung cancer	rs55781538	C	T	1e-200	2.4919	0.035572	0.8315	0.0222	0.1041	0.0141123	4907.32
Total bilirubin	Non-small-cell lung cancer	rs6723231	G	T	9.41521e-07	-0.084963	0.017327	0.8321	0.0122	0.0575	7.01306e-05	24.0443
Total bilirubin	Non-small-cell lung cancer	rs6705372	C	T	1.40378e-15	0.083403	0.010444	0.8328	0.0077	0.0366	0.000185983	63.7719
Total bilirubin	Non-small-cell lung cancer	rs1810504	C	G	7.46466e-07	0.071082	0.014363	0.841	0.0112	0.0558	7.1437e-05	24.4923
Total bilirubin	Non-small-cell lung cancer	rs401618	G	A	6.43028e-07	-0.056438	0.011338	0.8431	0.0081	0.0408	7.2271e-05	24.7782
Total bilirubin	Non-small-cell lung cancer	rs114698096	C	G	8.85686e-08	-0.34458	0.064422	0.8436	0.0248	0.1255	8.3445e-05	28.6096
Total bilirubin	Non-small-cell lung cancer	rs5112	G	C	9.36483e-11	0.072012	0.011118	0.8436	0.0074	0.0373	0.000122357	41.9524
Total bilirubin	Non-small-cell lung cancer	rs34388285	T	C	5.01545e-09	0.15694	0.026842	0.8441	-0.0238	0.121	9.97055e-05	34.1852
Total bilirubin	Non-small-cell lung cancer	rs72972205	C	T	1.38644e-27	0.27939	0.025669	0.8484	-0.0225	0.1178	0.000345445	118.469
Total bilirubin	Non-small-cell lung cancer	rs2235567	A	G	3.66514e-07	-0.05502	0.010819	0.849	0.0072	0.0378	7.54326e-05	25.8623
Total bilirubin	Non-small-cell lung cancer	rs12811045	G	A	6.61455e-08	-0.068472	0.012677	0.8526	-0.0081	0.0437	8.50905e-05	29.1738
Total bilirubin	Non-small-cell lung cancer	rs4919820	G	T	3.33388e-06	0.066318	0.014265	0.8544	-0.0085	0.0463	6.30401e-05	21.6132
Total bilirubin	Non-small-cell lung cancer	rs118050111	A	C	1.7623e-09	-0.17435	0.02897	0.856	-0.0227	0.1249	0.000105639	36.2199
Total bilirubin	Non-small-cell lung cancer	rs144106938	C	T	1e-200	2.2658	0.062925	0.8586	0.016	0.0898	0.00376775	1296.57
Total bilirubin	Non-small-cell lung cancer	rs17864791	G	A	1.80551e-36	0.19479	0.015443	0.8617	-0.0078	0.0446	0.000463867	159.1
Total bilirubin	Non-small-cell lung cancer	rs10012624	A	C	3.14282e-07	0.053202	0.010402	0.8683	0.006	0.0359	7.62982e-05	26.1591
Total bilirubin	Non-small-cell lung cancer	rs2923427	C	A	5.5063e-09	0.061419	0.010533	0.8711	0.006	0.0367	9.91707e-05	34.0018
Total bilirubin	Non-small-cell lung cancer	rs11674391	A	C	2.49172e-20	-0.34816	0.037682	0.8723	-0.0277	0.1725	0.000248947	85.367
Total bilirubin	Non-small-cell lung cancer	rs7667722	A	G	2.35321e-07	-0.053586	0.010366	0.8756	-0.0057	0.0365	7.7942e-05	26.7227
Total bilirubin	Non-small-cell lung cancer	rs12471326	C	T	1e-200	2.6314	0.032295	0.8758	0.0168	0.1076	0.0189976	6639.01
Total bilirubin	Non-small-cell lung cancer	rs111700635	T	C	2.78721e-07	0.12243	0.023831	0.8766	-0.0152	0.0982	7.69809e-05	26.3931
Total bilirubin	Non-small-cell lung cancer	rs7310615	G	C	1.29271e-36	-0.13195	0.010439	0.8768	-0.0057	0.0365	0.000465826	159.772
Total bilirubin	Non-small-cell lung cancer	rs4456702	T	C	2.54331e-57	-0.53448	0.033488	0.8776	-0.0155	0.1004	0.000742484	254.733
Total bilirubin	Non-small-cell lung cancer	rs112506672	G	C	1.37753e-20	-0.21452	0.02306	0.8785	0.0164	0.1071	0.000252367	86.54
Total bilirubin	Non-small-cell lung cancer	rs73071387	A	G	5.79189e-08	-0.16039	0.029564	0.8807	-0.0116	0.0772	8.58452e-05	29.4326
Total bilirubin	Non-small-cell lung cancer	rs34265667	A	G	2.46604e-19	0.25461	0.028319	0.8814	-0.021	0.1409	0.000235732	80.8342
Total bilirubin	Non-small-cell lung cancer	rs116537496	T	C	3.83972e-58	0.60516	0.03764	0.8816	-0.0306	0.2052	0.000753423	258.488
Total bilirubin	Non-small-cell lung cancer	rs12992045	G	T	1.20754e-47	-0.30219	0.020837	0.8861	-0.0154	0.1073	0.000613124	210.324
Total bilirubin	Non-small-cell lung cancer	rs75871290	T	C	1.92088e-24	0.21533	0.021103	0.8866	-0.0092	0.0647	0.000303608	104.117
Total bilirubin	Non-small-cell lung cancer	rs10184826	G	C	3.0334e-07	-0.23301	0.045497	0.8869	-0.0249	0.1748	7.65025e-05	26.2291
Total bilirubin	Non-small-cell lung cancer	rs1572931	T	C	3.82041e-06	-0.069234	0.014983	0.8881	-0.0081	0.0573	6.22787e-05	21.3521
Total bilirubin	Non-small-cell lung cancer	rs377763	A	C	1.0753e-07	-0.067	0.012609	0.8899	-0.007	0.0505	8.23526e-05	28.235
Total bilirubin	Non-small-cell lung cancer	rs75881960	G	C	5.06991e-193	0.42681	0.014392	0.8927	0.0067	0.0495	0.00255882	879.482
Total bilirubin	Non-small-cell lung cancer	rs9971862	G	T	7.25254e-07	-0.061931	0.0125	0.8933	0.0057	0.0428	7.15962e-05	24.5469
Total bilirubin	Non-small-cell lung cancer	rs293435	T	C	1.99209e-06	-0.054537	0.011471	0.8964	0.0048	0.0368	6.5929e-05	22.6037
Total bilirubin	Non-small-cell lung cancer	rs12673943	C	T	4.44467e-06	0.049656	0.01082	0.8987	-0.0046	0.0361	6.1431e-05	21.0615
Total bilirubin	Non-small-cell lung cancer	rs78076848	A	G	1.31978e-14	-0.41683	0.054104	0.899	-0.0139	0.1096	0.000173105	59.3553
Total bilirubin	Non-small-cell lung cancer	rs2083575	C	T	1e-200	0.87608	0.020339	0.9008	0.0078	0.0623	0.00538281	1855.36
Total bilirubin	Non-small-cell lung cancer	rs146347826	A	G	1.21619e-13	-0.28965	0.039061	0.905	0.0166	0.1391	0.000160367	54.987
Total bilirubin	Non-small-cell lung cancer	rs114243364	A	G	6.87227e-17	-0.25712	0.030794	0.9055	0.0186	0.1571	0.000203318	69.7171
Total bilirubin	Non-small-cell lung cancer	rs71547261	G	A	1.96169e-06	0.053825	0.011314	0.9103	-0.0044	0.0393	6.60134e-05	22.6327
Total bilirubin	Non-small-cell lung cancer	rs635634	T	C	1.63983e-11	-0.090527	0.013441	0.9122	-0.005	0.0451	0.0001323	45.3621
Total bilirubin	Non-small-cell lung cancer	rs3094722	C	G	4.94914e-06	-0.057553	0.012602	0.9126	-0.0059	0.0535	6.08353e-05	20.8572
Total bilirubin	Non-small-cell lung cancer	rs2242100	T	C	1e-200	-0.51987	0.010816	0.9132	-0.0042	0.0384	0.00669367	2310.23
Total bilirubin	Non-small-cell lung cancer	rs2185757	T	A	2.76312e-14	0.079213	0.01041	0.9136	0.0039	0.0359	0.000168866	57.9017
Total bilirubin	Non-small-cell lung cancer	rs35095236	A	C	3.33142e-06	0.050438	0.010848	0.9137	0.0046	0.042	6.30542e-05	21.618
Total bilirubin	Non-small-cell lung cancer	rs61984409	C	A	2.59119e-06	-0.050682	0.010781	0.916	-0.004	0.0377	6.44594e-05	22.0999
Total bilirubin	Non-small-cell lung cancer	rs11563245	T	C	1e-200	0.55467	0.012656	0.9165	-0.0047	0.0448	0.00557154	1920.77
Total bilirubin	Non-small-cell lung cancer	rs3827503	T	A	2.08891e-08	0.066247	0.01182	0.9186	0.0045	0.0438	9.16184e-05	31.4121
Total bilirubin	Non-small-cell lung cancer	rs144697124	T	G	7.77177e-08	0.18583	0.034589	0.9192	-0.0198	0.1953	8.41868e-05	28.8639
Total bilirubin	Non-small-cell lung cancer	rs111897947	T	C	2.04692e-45	0.21438	0.015155	0.9202	0.0052	0.0517	0.000583349	200.104
Total bilirubin	Non-small-cell lung cancer	rs7036417	T	C	4.3938e-08	0.059229	0.010819	0.9217	-0.0041	0.0413	8.74141e-05	29.9705
Total bilirubin	Non-small-cell lung cancer	rs145804203	G	A	2.63913e-09	0.2206	0.037058	0.9228	0.02	0.2064	0.000103354	35.4362
Total bilirubin	Non-small-cell lung cancer	rs1042591	G	T	1e-200	2.5206	0.045112	0.9247	-0.0274	0.29	0.00902426	3121.93
Total bilirubin	Non-small-cell lung cancer	rs17868394	A	G	1.34289e-10	-0.087943	0.013693	0.9271	-0.0042	0.0455	0.000120303	41.2482
Total bilirubin	Non-small-cell lung cancer	rs12651414	A	C	1.51848e-06	0.058578	0.012181	0.9287	-0.0035	0.0391	6.74526e-05	23.1261
Total bilirubin	Non-small-cell lung cancer	rs2296804	G	C	8.98876e-11	-0.068245	0.010526	0.9288	-0.0032	0.0362	0.000122599	42.0354
Total bilirubin	Non-small-cell lung cancer	rs189960283	C	T	1.58529e-06	-0.19448	0.040515	0.9298	-0.0088	0.0996	6.72069e-05	23.0419
Total bilirubin	Non-small-cell lung cancer	rs111459884	A	C	1e-200	1.4152	0.045693	0.9334	0.018	0.2157	0.00279028	959.26
Total bilirubin	Non-small-cell lung cancer	rs1047891	A	C	7.12853e-16	0.08994	0.011147	0.9348	-0.0032	0.0386	0.000189859	65.1013
Total bilirubin	Non-small-cell lung cancer	rs116913403	A	G	4.36154e-09	0.18541	0.031586	0.9353	0.0126	0.1552	0.000100498	34.457
Total bilirubin	Non-small-cell lung cancer	rs1131114	C	T	1.34159e-07	-0.062008	0.011759	0.9356	0.004	0.0491	8.11044e-05	27.807
Total bilirubin	Non-small-cell lung cancer	rs150491876	C	G	3.25162e-55	0.666	0.042545	0.9371	0.0118	0.1497	0.000714276	245.048
Total bilirubin	Non-small-cell lung cancer	rs79636453	C	A	2.91743e-12	0.21279	0.030477	0.9414	-0.0087	0.1185	0.000142174	48.7481
Total bilirubin	Non-small-cell lung cancer	rs10929321	A	G	7.96159e-107	-0.24064	0.010958	0.9424	0.0027	0.0377	0.00140471	482.251
Total bilirubin	Non-small-cell lung cancer	rs141414463	T	C	3.25919e-06	0.1615	0.034702	0.9432	0.0084	0.1172	6.31733e-05	21.6589
Total bilirubin	Non-small-cell lung cancer	rs1126930	C	G	4.04483e-06	0.12822	0.027819	0.9467	0.007	0.1042	6.19622e-05	21.2436
Total bilirubin	Non-small-cell lung cancer	rs117428564	T	C	1.47503e-56	0.62767	0.039601	0.9503	-0.0134	0.2155	0.000732246	251.218
Total bilirubin	Non-small-cell lung cancer	rs114165349	C	G	5.17726e-15	0.26919	0.034411	0.9508	-0.006	0.0972	0.000178472	61.196
Total bilirubin	Non-small-cell lung cancer	rs9410397	C	T	1.60066e-16	0.18673	0.022636	0.9516	0.006	0.0994	0.000198458	68.0501
Total bilirubin	Non-small-cell lung cancer	rs11678741	G	C	1e-200	-0.51394	0.012607	0.9517	-0.0031	0.0507	0.00482421	1661.89
Total bilirubin	Non-small-cell lung cancer	rs62020701	C	G	1.0847e-06	-0.085051	0.017444	0.9535	-0.0062	0.1066	6.93364e-05	23.7721
Total bilirubin	Non-small-cell lung cancer	rs17864771	G	T	2.334e-18	0.29895	0.034204	0.9564	0.0094	0.1723	0.000222778	76.3912
Total bilirubin	Non-small-cell lung cancer	rs7312591	C	G	6.99359e-22	-0.19238	0.02001	0.9579	0.0032	0.061	0.000269546	92.4327
Total bilirubin	Non-small-cell lung cancer	rs3735964	A	C	1.17649e-06	-0.081675	0.016807	0.9581	0.0033	0.0622	6.888e-05	23.6155
Total bilirubin	Non-small-cell lung cancer	rs145966524	T	C	9.977e-125	-0.63716	0.026812	0.9582	-0.0043	0.0822	0.00164456	564.727
Total bilirubin	Non-small-cell lung cancer	rs62396718	C	T	3.27899e-06	-0.079482	0.017083	0.9587	-0.0034	0.0647	6.31403e-05	21.6476
Total bilirubin	Non-small-cell lung cancer	rs4767908	C	G	1.71356e-11	-0.12793	0.019012	0.9589	0.0034	0.0651	0.000132056	45.2782
Total bilirubin	Non-small-cell lung cancer	rs78835907	A	G	6.5539e-17	-0.22884	0.027389	0.9616	0.005	0.1034	0.000203586	69.809
Total bilirubin	Non-small-cell lung cancer	rs4149056	C	T	1e-200	0.62359	0.014427	0.9627	0.0021	0.0452	0.00542014	1868.3
Total bilirubin	Non-small-cell lung cancer	rs200293726	T	A	1.7606e-07	-0.058862	0.01127	0.9659	-0.0017	0.0391	7.95633e-05	27.2786
Total bilirubin	Non-small-cell lung cancer	rs4930027	A	G	8.53847e-07	-0.051287	0.010418	0.9662	0.0016	0.0368	7.06871e-05	24.2352
Total bilirubin	Non-small-cell lung cancer	rs141835184	T	G	4.43455e-08	0.14272	0.026078	0.9676	0.0065	0.1603	8.73591e-05	29.9517
Total bilirubin	Non-small-cell lung cancer	rs4024061	T	C	1e-200	2.4236	0.062857	0.9714	-0.0036	0.1017	0.00431778	1486.67
Total bilirubin	Non-small-cell lung cancer	rs7770144	A	G	2.21529e-07	-0.053956	0.010415	0.9775	0.001	0.037	7.82802e-05	26.8387
Total bilirubin	Non-small-cell lung cancer	rs73971708	G	A	1.09979e-06	0.067166	0.013783	0.9787	0.0013	0.0505	6.92638e-05	23.7471
Total bilirubin	Non-small-cell lung cancer	rs73999222	C	T	2.26178e-10	-0.14589	0.023002	0.9847	0.002	0.1031	0.000117326	40.2272
Total bilirubin	Non-small-cell lung cancer	rs1985732	G	A	2.1457e-06	-0.053367	0.01126	0.9856	0.0008	0.0421	6.55187e-05	22.4631
Total bilirubin	Non-small-cell lung cancer	rs10083142	T	A	4.99114e-12	-0.19237	0.027856	0.986	-0.0022	0.127	0.000139092	47.6911
Total bilirubin	Non-small-cell lung cancer	rs2193047	C	T	2.2886e-06	-0.050809	0.01075	0.9878	-0.0006	0.0362	6.5157e-05	22.339
Total bilirubin	Non-small-cell lung cancer	rs241424	A	G	3.86598e-06	-0.048259	0.010449	0.9904	0.0005	0.0392	6.22164e-05	21.3308
Total bilirubin	Non-small-cell lung cancer	rs12471546	T	A	7.6454e-79	-0.94392	0.050197	0.9921	-0.0014	0.1463	0.00103037	353.602
Total bilirubin	Non-small-cell lung cancer	rs35310041	T	C	4.38773e-10	-0.2748	0.044041	0.9936	0.002	0.2484	0.000113552	38.9331
Total bilirubin	Non-small-cell lung cancer	rs10876376	A	G	4.49252e-08	0.057242	0.010464	0.9971	-0.0001	0.036	8.72813e-05	29.925
Total bilirubin	Non-small-cell lung cancer	rs10823352	A	G	1.49249e-10	-0.067965	0.010609	0.9974	0.0001	0.0358	0.0001197	41.0414
Glutathione S-transferase	Small-cell lung cancer	rs116788691	A	G	4.7863e-08	-0.3908	0.0716	0.3758	0.3993	0.4508	0.00894945	29.7909
Glutathione S-transferase	Small-cell lung cancer	rs117829315	G	T	1.31826e-06	-0.616	0.1274	0.8568	0.0548	0.3035	0.00703677	23.3788
Glutathione S-transferase	Small-cell lung cancer	rs12214820	A	G	9.77237e-08	0.1825	0.0342	0.341	-0.1381	0.1451	0.00855773	28.4756
Glutathione S-transferase	Small-cell lung cancer	rs140571584	T	C	1.8197e-08	0.2733	0.0486	0.0935492	0.3858	0.2301	0.0094947	31.6233
Glutathione S-transferase	Small-cell lung cancer	rs149723091	A	G	7.07946e-08	-0.5976	0.1109	0.9601	-0.0161	0.3218	0.00872509	29.0374
Glutathione S-transferase	Small-cell lung cancer	rs2185401	T	C	8.12831e-07	-0.35	0.071	0.2939	0.4903	0.4671	0.00731223	24.3007
Glutathione S-transferase	Small-cell lung cancer	rs2290758	A	G	7.24436e-69	0.4157	0.0237	0.656401	-0.0477	0.1073	0.0853019	307.655
Glutathione S-transferase	Small-cell lung cancer	rs60042638	A	G	2.39883e-06	0.2116	0.0449	0.9091	-0.0169	0.1481	0.00668717	22.2095
Glutathione S-transferase	Small-cell lung cancer	rs62407584	T	C	1.28825e-10	0.2117	0.0329	0.3184	-0.1467	0.1471	0.0123951	41.4047
Glutathione S-transferase	Small-cell lung cancer	rs72934249	T	C	3.89045e-07	-0.239	0.0471	0.4576	-0.2076	0.2794	0.00774453	25.7486
Glutathione S-transferase	Small-cell lung cancer	rs73073444	T	C	2.51189e-06	-0.5614	0.1193	0.4531	0.2111	0.2813	0.0066677	22.1444
Glutathione S-transferase	Small-cell lung cancer	rs74804168	T	C	1.31826e-06	0.208	0.043	0.5331	0.1325	0.2126	0.00704268	23.3986
Glutathione S-transferase	Small-cell lung cancer	rs75534686	T	C	3.01995e-06	0.4056	0.0869	0.567599	0.2137	0.3738	0.00656018	21.7849
Glutathione S-transferase	Small-cell lung cancer	rs7720426	A	G	3.63078e-06	-0.15	0.0324	0.9328	0.0111	0.1317	0.00645502	21.4335
Glutathione S-transferase	Small-cell lung cancer	rs7819300	T	C	2.18776e-06	-0.122	0.0258	0.630999	-0.0529	0.1102	0.00673231	22.3604
Glutathione S-transferase	Small-cell lung cancer	rs78409028	A	G	1.14815e-06	0.7853	0.1614	0.1608	-1.0148	0.7236	0.00712486	23.6736
Glutathione S-transferase	Small-cell lung cancer	rs79104405	A	G	4.67735e-08	0.4456	0.0816	0.945	-0.0182	0.2637	0.00895818	29.8202
Glutathione S-transferase	Small-cell lung cancer	rs9349647	T	C	1.04713e-09	0.3811	0.0625	0.0600302	-0.3242	0.1724	0.0111447	37.1807
Catalase	Small-cell lung cancer	rs10918963	C	T	2.45471e-06	-0.1459	0.031	0.1133	-0.1893	0.1195	0.00666958	22.1507
Catalase	Small-cell lung cancer	rs116670019	T	C	3.54813e-06	-0.4967	0.1071	0.530401	-1.1721	1.8683	0.00647746	21.5085
Catalase	Small-cell lung cancer	rs116970161	T	G	1.12202e-06	0.4723	0.097	0.8403	-0.068	0.3372	0.0071351	23.7079
Catalase	Small-cell lung cancer	rs13381678	T	C	2.88403e-06	0.1712	0.0366	0.9958	0.0007	0.1267	0.00658859	21.8799
Catalase	Small-cell lung cancer	rs1685815	A	G	9.12011e-07	-0.1454	0.0296	0.2872	-0.1352	0.127	0.00726103	24.1293
Catalase	Small-cell lung cancer	rs17089624	C	T	5.01187e-07	-0.2808	0.0559	0.2996	0.2026	0.1953	0.00759065	25.2331
Catalase	Small-cell lung cancer	rs2745924	T	G	2.69153e-14	0.1894	0.0249	0.0726307	-0.1921	0.107	0.0172357	57.8577
Catalase	Small-cell lung cancer	rs28549749	C	T	3.31131e-06	0.1215	0.0261	0.4798	0.077	0.1089	0.00652598	21.6706
Catalase	Small-cell lung cancer	rs3781709	C	T	2.45471e-09	-0.1729	0.029	0.8811	0.02	0.1338	0.01066	35.5463
Catalase	Small-cell lung cancer	rs4806509	T	G	6.76083e-07	0.1429	0.0288	0.766399	-0.0361	0.1216	0.00740744	24.6195
Catalase	Small-cell lung cancer	rs4970968	T	G	2.88403e-06	0.1208	0.0258	0.0329397	0.2365	0.1109	0.00660139	21.9227
Catalase	Small-cell lung cancer	rs56106813	T	C	5.01187e-07	-0.257	0.0511	0.9645	0.0111	0.2501	0.00760895	25.2944
Catalase	Small-cell lung cancer	rs700715	C	T	2.23872e-07	-0.1358	0.0262	0.3237	-0.111	0.1125	0.00807778	26.8656
Catalase	Small-cell lung cancer	rs7104301	G	A	5.12861e-11	0.1867	0.0284	0.2716	-0.1713	0.1558	0.0129306	43.2167
Catalase	Small-cell lung cancer	rs73087640	T	C	2.5704e-06	0.1948	0.0414	0.7142	-0.0746	0.2038	0.00666638	22.14
Catalase	Small-cell lung cancer	rs79696893	G	A	4.7863e-06	0.3234	0.0707	0.317	0.2586	0.2584	0.0063025	20.9238
Superoxide dismutase	Small-cell lung cancer	rs10745788	T	A	4.57088e-06	-0.3101	0.0677	0.9279	-0.019	0.21	0.00631961	20.981
Superoxide dismutase	Small-cell lung cancer	rs1114691	T	A	4.57088e-06	0.1136	0.0248	0.723	0.0378	0.1065	0.00632001	20.9823
Superoxide dismutase	Small-cell lung cancer	rs113089419	C	A	1.34896e-06	0.3207	0.0664	0.414	-0.3337	0.4085	0.00702133	23.3272
Superoxide dismutase	Small-cell lung cancer	rs115992412	G	A	2.81838e-06	0.3879	0.0828	0.2305	-0.3115	0.2598	0.00660871	21.9472
Superoxide dismutase	Small-cell lung cancer	rs11861986	T	G	4.89779e-06	-0.1359	0.0297	0.5682	-0.0766	0.1343	0.00630661	20.9376
Superoxide dismutase	Small-cell lung cancer	rs148622725	T	C	1.94984e-06	0.7258	0.1526	0.6931	-0.2068	0.5239	0.00681043	22.6217
Superoxide dismutase	Small-cell lung cancer	rs2695234	G	A	8.31764e-14	-0.3427	0.0459	0.4353	-0.1513	0.194	0.0166166	55.7446
Superoxide dismutase	Small-cell lung cancer	rs3790028	C	G	3.46737e-06	-0.1721	0.0371	0.2392	0.1827	0.1552	0.00648049	21.5186
Superoxide dismutase	Small-cell lung cancer	rs4619877	A	G	7.94328e-08	-0.1522	0.0284	0.3851	-0.0992	0.1142	0.0086307	28.7205
Superoxide dismutase	Small-cell lung cancer	rs4803050	A	T	8.31764e-07	0.1501	0.0305	0.5883	-0.0696	0.1286	0.00728791	24.2193
Superoxide dismutase	Small-cell lung cancer	rs4856490	C	T	1.02329e-06	-0.1558	0.0319	0.4337	-0.1074	0.1372	0.00717864	23.8536
Superoxide dismutase	Small-cell lung cancer	rs73164157	C	A	1.14815e-06	0.4627	0.0951	0.549	0.4162	0.6946	0.00712444	23.6722
Superoxide dismutase	Small-cell lung cancer	rs7523327	A	G	2.81838e-06	-0.1164	0.0249	0.4528	-0.0795	0.1059	0.00658048	21.8528
Glutathione peroxidase	Small-cell lung cancer	rs1097234	A	C	1.62181e-73	0.5633	0.0311	0.617401	0.0741	0.1484	0.0904489	328.064
Glutathione peroxidase	Small-cell lung cancer	rs115356955	T	A	1.94984e-06	0.4396	0.0924	0.0826495	1.0695	0.6163	0.00681427	22.6345
Glutathione peroxidase	Small-cell lung cancer	rs11591099	G	A	8.70964e-11	0.2137	0.0329	0.175	-0.2116	0.156	0.0126275	42.1908
Glutathione peroxidase	Small-cell lung cancer	rs116766476	T	G	4.7863e-06	0.5526	0.1207	0.7948	0.2982	1.1466	0.00631356	20.9608
Glutathione peroxidase	Small-cell lung cancer	rs12567509	A	G	3.89045e-14	-0.219	0.029	0.564	0.0763	0.1323	0.0169929	57.0285
Glutathione peroxidase	Small-cell lung cancer	rs12936913	T	C	3.0903e-06	-0.127	0.0272	0.4799	0.09	0.1274	0.00656488	21.8007
Glutathione peroxidase	Small-cell lung cancer	rs142938191	T	G	1.54882e-06	0.5354	0.1114	0.3595	0.3868	0.4222	0.00695303	23.0986
Glutathione peroxidase	Small-cell lung cancer	rs183153524	C	T	4.57088e-06	0.1872	0.0408	0.0619298	0.4074	0.2182	0.00634084	21.0519
Glutathione peroxidase	Small-cell lung cancer	rs204523	T	A	1.94984e-06	-0.15	0.0315	0.2888	0.1448	0.1365	0.0068266	22.6757
Glutathione peroxidase	Small-cell lung cancer	rs2783179	C	T	6.30957e-10	0.1617	0.0262	0.842	0.0217	0.1088	0.0114143	38.0906
Glutathione peroxidase	Small-cell lung cancer	rs59196483	C	T	5.49541e-08	0.2167	0.0399	0.1484	0.2204	0.1525	0.00886184	29.4966
Glutathione peroxidase	Small-cell lung cancer	rs61797068	C	G	3.63078e-06	0.1589	0.0343	0.522001	-0.0933	0.1457	0.0064634	21.4615
Glutathione peroxidase	Small-cell lung cancer	rs61821092	G	T	9.54993e-08	-0.2171	0.0407	0.3442	-0.1634	0.1728	0.00855104	28.4532
Glutathione peroxidase	Small-cell lung cancer	rs661830	G	A	1.07152e-06	0.5174	0.1061	0.3055	-0.6354	0.62	0.00715683	23.7806
Glutathione peroxidase	Small-cell lung cancer	rs6670797	A	G	1.1749e-12	-0.1938	0.0273	0.334	0.1081	0.1119	0.0150458	50.3944
Glutathione peroxidase	Small-cell lung cancer	rs6892733	A	G	3.98107e-06	0.1133	0.0246	0.3347	-0.1047	0.1085	0.00638887	21.2124
Glutathione peroxidase	Small-cell lung cancer	rs6993770	T	A	1.04713e-06	-0.134	0.0274	0.740099	0.0425	0.128	0.00719762	23.9171
Glutathione peroxidase	Small-cell lung cancer	rs7186574	T	C	1.51356e-06	0.1706	0.0355	0.8238	-0.0301	0.1352	0.00695167	23.0941
Glutathione peroxidase	Small-cell lung cancer	rs72666819	G	C	1.99526e-07	0.5422	0.1042	0.7347	-0.1593	0.47	0.00814051	27.0759
Glutathione peroxidase	Small-cell lung cancer	rs73135263	G	C	4.16869e-06	-0.4228	0.0918	0.0495097	0.8322	0.4237	0.00638879	21.2121
Glutathione peroxidase	Small-cell lung cancer	rs76331340	A	G	1.38038e-07	-0.3168	0.0601	0.3073	0.4847	0.4748	0.00835212	27.7857
Glutathione peroxidase	Small-cell lung cancer	rs77041245	A	G	2.34423e-06	-0.579	0.1227	0.2332	0.5248	0.4402	0.00670447	22.2673
Glutathione peroxidase	Small-cell lung cancer	rs78878568	C	G	7.76247e-12	0.4461	0.0652	0.8754	-0.0522	0.3328	0.0139916	46.8133
Glutathione peroxidase	Small-cell lung cancer	rs79236197	T	C	1.04713e-06	0.362	0.0741	0.2213	0.6515	0.5327	0.00718237	23.8661
Glutathione peroxidase	Small-cell lung cancer	rs9883667	A	G	4.36516e-06	-0.284	0.0618	0.9556	0.0141	0.2527	0.00636072	21.1183
Albumin	Small-cell lung cancer	rs10069690	T	C	5.19996e-08	0.0256734	0.00471521	0.1523	-0.1669	0.1166	0.000257594	29.6459
Albumin	Small-cell lung cancer	rs10144453	C	T	4.79999e-06	-0.0239676	0.00523983	0.6574	-0.0569	0.1282	0.000181809	20.9226
Albumin	Small-cell lung cancer	rs10419198	T	C	2.70023e-32	-0.0559249	0.0047272	0.8603	0.0213	0.1208	0.00121493	139.96
Albumin	Small-cell lung cancer	rs10518679	C	T	3.09999e-06	0.0268431	0.00575268	0.8126	0.0364	0.1536	0.000189197	21.7733
Albumin	Small-cell lung cancer	rs1053951	A	G	4e-06	0.0192793	0.00418145	0.674	0.0451	0.1073	0.000184721	21.2583
Albumin	Small-cell lung cancer	rs10737488	C	G	4.00037e-11	0.0513234	0.00777342	0.5259	-0.1259	0.1985	0.00037871	43.592
Albumin	Small-cell lung cancer	rs10828249	A	G	6.49995e-07	-0.0216302	0.00434783	0.1558	0.1608	0.1133	0.000215052	24.75
Albumin	Small-cell lung cancer	rs10898	T	C	3.89996e-06	0.0219704	0.00475738	0.8556	0.0264	0.1448	0.000185318	21.3275
Albumin	Small-cell lung cancer	rs11048591	C	A	1.2e-06	0.0212942	0.00438373	0.6022	-0.0619	0.1188	0.000205021	23.5958
Albumin	Small-cell lung cancer	rs11121396	C	T	1.79999e-06	0.0201616	0.00422209	0.480799	0.0757	0.1074	0.000198134	22.8032
Albumin	Small-cell lung cancer	rs11128594	G	A	6.20012e-12	-0.0359885	0.00523496	0.4204	-0.1092	0.1355	0.000410552	47.2608
Albumin	Small-cell lung cancer	rs112026770	A	G	8.50002e-08	-0.0312658	0.00583625	0.6261	-0.0904	0.1855	0.000249347	28.6993
Albumin	Small-cell lung cancer	rs11204752	C	T	1.89998e-06	0.0197387	0.00414099	0.4307	-0.084	0.1066	0.000197415	22.7211
Albumin	Small-cell lung cancer	rs114949263	C	T	3.29989e-14	0.0499753	0.00658947	0.0997608	0.3246	0.1972	0.000499605	57.5188
Albumin	Small-cell lung cancer	rs115744844	C	A	1.79999e-07	0.0917847	0.0175838	0.2154	-0.2523	0.2037	0.000236724	27.2468
Albumin	Small-cell lung cancer	rs11589479	A	G	2.69998e-10	0.0349953	0.00554322	0.7218	0.0546	0.1533	0.000346235	39.8561
Albumin	Small-cell lung cancer	rs11621961	T	C	4.90004e-27	0.045893	0.00426222	0.2221	0.1361	0.1115	0.00100648	115.937
Albumin	Small-cell lung cancer	rs11622647	C	G	3.69999e-09	0.0333127	0.00565077	0.189	0.1882	0.1432	0.00030192	34.754
Albumin	Small-cell lung cancer	rs116446940	C	T	2.59998e-06	-0.107534	0.0228622	0.776301	0.1539	0.5416	0.000192215	22.1236
Albumin	Small-cell lung cancer	rs11656541	C	G	1.79999e-06	0.020747	0.00434545	0.1616	0.1503	0.1074	0.000198046	22.7951
Albumin	Small-cell lung cancer	rs11658449	G	A	5.99998e-07	0.0673221	0.0134913	0.5378	0.2109	0.3422	0.000216332	24.9005
Albumin	Small-cell lung cancer	rs116933761	A	G	3.29989e-13	0.0590474	0.00810801	0.0242801	0.4652	0.2065	0.000460656	53.0363
Albumin	Small-cell lung cancer	rs117068684	T	C	1.09999e-07	0.0715903	0.0134649	0.2747	-0.6603	0.6045	0.000245581	28.2685
Albumin	Small-cell lung cancer	rs117080418	A	T	7.10003e-10	-0.128004	0.020767	0.1184	3.3642	2.1542	0.000330029	37.9926
Albumin	Small-cell lung cancer	rs117471348	A	C	1.79999e-06	0.1244	0.0260572	0.514	0.5924	0.9077	0.000198012	22.7921
Albumin	Small-cell lung cancer	rs117573928	T	C	4.60002e-07	-0.0450884	0.00893856	0.583001	0.1573	0.2866	0.000221048	25.4445
Albumin	Small-cell lung cancer	rs118150427	T	C	2.5e-06	-0.0447336	0.00949935	0.2493	0.4155	0.3606	0.000192655	22.1758
Albumin	Small-cell lung cancer	rs120626	T	A	3.2e-06	0.0202324	0.00434154	0.601399	-0.0582	0.1114	0.000188672	21.7174
Albumin	Small-cell lung cancer	rs12141189	C	T	3.09999e-06	0.0223856	0.00480187	0.4117	0.095	0.1158	0.000188804	21.7328
Albumin	Small-cell lung cancer	rs12433544	A	T	1e-06	0.0209287	0.00428646	0.2603	0.1235	0.1097	0.000207096	23.8389
Albumin	Small-cell lung cancer	rs1260326	C	T	7.39946e-26	-0.0444079	0.00422344	0.731301	0.0382	0.1113	0.000959712	110.557
Albumin	Small-cell lung cancer	rs12613605	T	G	4.09996e-06	0.0231752	0.00503022	0.9597	0.0064	0.1262	0.000184399	21.2262
Albumin	Small-cell lung cancer	rs1262441	C	G	2.99999e-07	-0.0224888	0.00438772	0.2465	0.1249	0.1078	0.000228201	26.2697
Albumin	Small-cell lung cancer	rs12880244	A	T	1.79999e-06	-0.0289469	0.00605953	0.7613	-0.0554	0.1825	0.000198243	22.8206
Albumin	Small-cell lung cancer	rs12896856	C	T	6.79986e-11	0.0342477	0.00524917	0.1685	0.1784	0.1295	0.000369722	42.5678
Albumin	Small-cell lung cancer	rs12976591	T	C	3.50002e-06	0.0211213	0.00455365	0.6453	-0.0505	0.1097	0.000186893	21.514
Albumin	Small-cell lung cancer	rs13066322	T	C	1.2e-06	0.0203183	0.00418083	0.6138	0.0554	0.1098	0.000205167	23.6184
Albumin	Small-cell lung cancer	rs13079232	G	C	1.09999e-06	-0.0233995	0.00480045	0.2389	-0.1437	0.122	0.000206397	23.7602
Albumin	Small-cell lung cancer	rs13108218	G	A	4.60045e-11	-0.0281529	0.00427562	0.1397	0.1682	0.1138	0.000376551	43.3559
Albumin	Small-cell lung cancer	rs13380872	A	G	7.29995e-07	-0.029637	0.00598192	0.573801	0.0903	0.1606	0.000213221	24.5464
Albumin	Small-cell lung cancer	rs139974673	C	T	1.9002e-20	0.120695	0.0130233	0.0278702	1.5899	0.723	0.000745667	85.8888
Albumin	Small-cell lung cancer	rs140567911	C	T	7.90005e-07	-0.053586	0.0108497	0.468	-0.2803	0.3863	0.000211887	24.3931
Albumin	Small-cell lung cancer	rs142385484	T	C	9.09913e-26	0.0619075	0.00589862	0.5153	-0.0945	0.1452	0.000956082	110.15
Albumin	Small-cell lung cancer	rs144097185	G	A	5.80003e-07	0.087489	0.0175077	0.1742	-1.1123	0.8186	0.000216908	24.9717
Albumin	Small-cell lung cancer	rs1455590	T	C	2.99999e-06	0.0230297	0.00493391	0.9654	-0.0064	0.1463	0.000189247	21.7868
Albumin	Small-cell lung cancer	rs1461729	G	A	1.69981e-18	0.0603088	0.0068704	0.1915	0.1995	0.1527	0.000668991	77.0544
Albumin	Small-cell lung cancer	rs150687233	T	C	4.60002e-06	0.0199376	0.00435002	0.1194	-0.1708	0.1097	0.000182471	21.007
Albumin	Small-cell lung cancer	rs1557403	C	G	9.40005e-07	0.0285466	0.00582249	0.5635	0.0722	0.1251	0.000208788	24.0376
Albumin	Small-cell lung cancer	rs1672981	C	T	3.29989e-23	0.0823067	0.00829477	0.8347	0.0461	0.2209	0.000854658	98.4604
Albumin	Small-cell lung cancer	rs17139411	A	G	8.50002e-07	-0.0780431	0.0158496	0.5765	0.1013	0.1814	0.000210591	24.2456
Albumin	Small-cell lung cancer	rs17580	A	T	7.19946e-51	0.145105	0.00967283	0.2994	0.5929	0.5713	0.00195121	225.039
Albumin	Small-cell lung cancer	rs1791936	A	G	6.4e-08	0.0228082	0.00421854	0.5099	-0.0724	0.1099	0.000253886	29.2319
Albumin	Small-cell lung cancer	rs185241389	T	C	2.1e-06	-0.0316642	0.0066792	0.3313	-0.1603	0.165	0.000195205	22.4744
Albumin	Small-cell lung cancer	rs186663077	T	C	7.00003e-07	0.0854356	0.0172197	0.6585	0.1338	0.3026	0.000213805	24.6165
Albumin	Small-cell lung cancer	rs1962003	A	C	7.49998e-07	-0.0224076	0.0045292	0.8691	0.0189	0.1149	0.000212586	24.4764
Albumin	Small-cell lung cancer	rs1980618	T	A	2.59998e-08	0.0241764	0.00434518	0.6461	-0.0519	0.113	0.00026886	30.9576
Albumin	Small-cell lung cancer	rs2112469	A	G	4.20001e-06	0.019141	0.00415974	0.3578	0.0977	0.1063	0.000183903	21.1737
Albumin	Small-cell lung cancer	rs2116327	A	G	5.60003e-07	0.0220371	0.00440409	0.099901	0.1859	0.113	0.000217455	25.0378
Albumin	Small-cell lung cancer	rs2245407	A	C	1e-07	-0.0429939	0.00807777	0.1514	-0.3145	0.2192	0.00024603	28.329
Albumin	Small-cell lung cancer	rs2316307	C	T	8e-07	-0.0210809	0.00427239	0.613501	0.0541	0.1072	0.000211449	24.3465
Albumin	Small-cell lung cancer	rs2546056	C	T	3.69999e-07	-0.0308033	0.00606146	0.8242	-0.0318	0.143	0.000224285	25.825
Albumin	Small-cell lung cancer	rs2556569	T	C	1.09999e-06	-0.048338	0.00991465	0.2088	0.2088	0.1662	0.000206436	23.7696
Albumin	Small-cell lung cancer	rs2691584	C	T	1.09999e-07	0.0222855	0.00419618	0.7136	-0.042	0.1145	0.000244951	28.2057
Albumin	Small-cell lung cancer	rs2749539	C	T	3.19963e-16	0.0340991	0.00417647	0.7941	0.028	0.1071	0.00057871	66.6603
Albumin	Small-cell lung cancer	rs28515851	G	A	1.6e-07	0.0246272	0.00469921	0.0871204	-0.2076	0.1213	0.000238517	27.465
Albumin	Small-cell lung cancer	rs28929474	T	C	7.29458e-185	0.428915	0.0147921	0.986	0.0068	0.3847	0.00725037	840.781
Albumin	Small-cell lung cancer	rs2933243	A	G	1.40001e-08	0.0303081	0.0053382	0.6411	0.0638	0.1368	0.000279924	32.235
Albumin	Small-cell lung cancer	rs34284056	A	C	6.49995e-09	0.026938	0.00464163	0.8095	0.0309	0.1282	0.000292478	33.6814
Albumin	Small-cell lung cancer	rs34754216	T	C	1.80011e-12	-0.0302553	0.0042924	0.3322	0.1108	0.1143	0.000431362	49.6824
Albumin	Small-cell lung cancer	rs35092045	C	T	7.39997e-07	-0.020506	0.00414272	0.6234	-0.0541	0.1102	0.000212775	24.5014
Albumin	Small-cell lung cancer	rs35732506	C	T	3.69999e-07	0.0314335	0.00618393	0.2507	-0.1791	0.156	0.000224377	25.8378
Albumin	Small-cell lung cancer	rs370039106	C	T	2.5e-06	0.0270761	0.00575008	0.555699	0.0869	0.1474	0.000192556	22.173
Albumin	Small-cell lung cancer	rs3740688	T	G	8.49963e-15	0.0321874	0.00414786	0.1665	0.1662	0.1201	0.000522767	60.2176
Albumin	Small-cell lung cancer	rs3746250	A	G	4.70002e-06	-0.0202886	0.00443334	0.5123	0.0736	0.1123	0.000181874	20.9432
Albumin	Small-cell lung cancer	rs3749748	T	C	1.2e-06	-0.023417	0.00481436	0.9602	-0.0073	0.1453	0.000205447	23.6584
Albumin	Small-cell lung cancer	rs3768321	T	G	1.5e-09	-0.0314995	0.00520982	0.8486	0.0274	0.1433	0.000317413	36.5563
Albumin	Small-cell lung cancer	rs3818871	A	G	3.09999e-06	-0.0215098	0.00461182	0.720701	0.0435	0.1217	0.000188905	21.7534
Albumin	Small-cell lung cancer	rs4411451	A	G	8.09991e-07	0.0239596	0.00485655	0.7855	-0.0301	0.1106	0.000211351	24.339
Albumin	Small-cell lung cancer	rs4470390	G	A	1.89998e-07	-0.0255899	0.00490821	0.8662	0.023	0.1364	0.000236035	27.1826
Albumin	Small-cell lung cancer	rs4886992	C	T	5.69994e-10	-0.0316658	0.00510933	0.3713	0.1258	0.1407	0.000333498	38.4108
Albumin	Small-cell lung cancer	rs4900227	C	G	9.49948e-17	0.0346906	0.00417399	0.611999	0.0539	0.1063	0.000599572	69.075
Albumin	Small-cell lung cancer	rs4925667	C	T	9.20005e-07	-0.0267572	0.00545279	0.5866	-0.0708	0.1303	0.000209089	24.0793
Albumin	Small-cell lung cancer	rs555754	A	G	7.39997e-07	-0.0205267	0.00414669	0.8274	0.0231	0.1061	0.000212773	24.5039
Albumin	Small-cell lung cancer	rs55676222	T	A	4e-06	0.0327335	0.00710053	0.498101	-0.152	0.2244	0.000184541	21.2522
Albumin	Small-cell lung cancer	rs55772354	A	G	1.89998e-08	-0.0809454	0.0143987	0.4318	-0.3297	0.4193	0.0002744	31.6037
Albumin	Small-cell lung cancer	rs55881006	A	G	1.2e-09	-0.0695923	0.0114547	0.2207	0.2983	0.2435	0.000320463	36.9109
Albumin	Small-cell lung cancer	rs560801017	G	C	1.79999e-06	0.0738667	0.0154842	0.735201	-0.1322	0.3909	0.000197603	22.7573
Albumin	Small-cell lung cancer	rs56132601	A	C	1.2e-07	-0.0458103	0.00866485	0.627401	-0.0836	0.1723	0.000242691	27.9514
Albumin	Small-cell lung cancer	rs565840574	G	A	3.09999e-07	0.0271702	0.00531181	0.0290102	-0.2401	0.11	0.000227171	26.1638
Albumin	Small-cell lung cancer	rs57274629	G	A	4.60045e-11	0.0286584	0.00435395	0.5647	0.0615	0.1067	0.000376115	43.3248
Albumin	Small-cell lung cancer	rs5763003	T	C	6.19998e-07	-0.0373839	0.00749808	0.3698	0.1863	0.2077	0.000215834	24.8582
Albumin	Small-cell lung cancer	rs58087925	T	C	2.69998e-06	-0.0229299	0.00488281	0.5658	0.0681	0.1186	0.000191479	22.0528
Albumin	Small-cell lung cancer	rs58546652	T	C	3.09999e-09	-0.0253582	0.00427752	0.9437	-0.0078	0.11	0.00030511	35.1441
Albumin	Small-cell lung cancer	rs58895965	A	C	3.50026e-31	0.0633893	0.00545847	0.9519	-0.0089	0.1479	0.00116981	134.862
Albumin	Small-cell lung cancer	rs59601394	C	G	1.6e-09	-0.048906	0.00810748	0.2544	-0.2788	0.2446	0.000315896	36.3875
Albumin	Small-cell lung cancer	rs59916403	T	G	1.09999e-06	-0.0211051	0.00433104	0.3646	0.0973	0.1074	0.00020617	23.746
Albumin	Small-cell lung cancer	rs60333700	T	C	1.29987e-14	0.0716423	0.00929661	0.7878	-0.0538	0.1999	0.00051545	59.3868
Albumin	Small-cell lung cancer	rs61138558	A	G	2.30001e-06	-0.0373102	0.00788965	0.8596	0.0367	0.2076	0.000194166	22.3635
Albumin	Small-cell lung cancer	rs61978271	A	T	1.2e-06	-0.0243514	0.00501733	0.627001	-0.0642	0.1321	0.000204516	23.5561
Albumin	Small-cell lung cancer	rs631695	G	T	2.39999e-06	0.019736	0.00418738	0.8466	0.0209	0.1078	0.000192868	22.2143
Albumin	Small-cell lung cancer	rs633683	C	T	8.60003e-07	0.0207685	0.00422081	0.456	-0.0815	0.1093	0.0002102	24.2113
Albumin	Small-cell lung cancer	rs6427619	T	A	1.29999e-06	0.0285588	0.00590121	0.1832	0.2334	0.1753	0.000203335	23.4206
Albumin	Small-cell lung cancer	rs644887	A	G	1.29999e-06	0.0204135	0.00421527	0.9728	0.0037	0.1096	0.000203608	23.4522
Albumin	Small-cell lung cancer	rs6519133	C	T	5.1e-07	0.0212412	0.00422785	0.912	0.0121	0.109	0.000219138	25.2417
Albumin	Small-cell lung cancer	rs6575424	T	C	7.10003e-08	0.0242304	0.00449731	0.8823	0.018	0.1219	0.000251998	29.0279
Albumin	Small-cell lung cancer	rs6734238	G	A	4.90004e-09	-0.0246448	0.00421347	0.227	0.1404	0.1162	0.000296981	34.2114
Albumin	Small-cell lung cancer	rs6802898	T	C	1.2e-06	-0.0305276	0.0062936	0.8122	0.0335	0.1409	0.000204259	23.5281
Albumin	Small-cell lung cancer	rs6804118	A	G	3.59998e-06	-0.0206126	0.00444695	0.3678	0.1005	0.1116	0.000186526	21.4853
Albumin	Small-cell lung cancer	rs6855246	G	A	2.59998e-07	-0.0406328	0.0078869	0.28	-0.478	0.4425	0.000230418	26.5424
Albumin	Small-cell lung cancer	rs6871112	G	C	2.09991e-21	-0.0393009	0.00413599	0.1057	0.1744	0.1078	0.000783389	90.2913
Albumin	Small-cell lung cancer	rs6935537	C	T	9.20005e-08	-0.0279125	0.00522502	0.2469	-0.1502	0.1297	0.000247732	28.5379
Albumin	Small-cell lung cancer	rs6939158	C	G	1.09999e-06	-0.0524585	0.0107551	0.1329	1.0883	0.7241	0.000206527	23.7905
Albumin	Small-cell lung cancer	rs7012814	A	G	1.79999e-06	0.019897	0.00416812	0.4032	0.1008	0.1206	0.00019782	22.7874
Albumin	Small-cell lung cancer	rs714682	A	T	3.79997e-07	0.021293	0.00419297	0.1111	-0.1701	0.1068	0.000223867	25.7887
Albumin	Small-cell lung cancer	rs72623855	A	G	3.09999e-06	-0.0489824	0.0105023	0.7259	-0.0987	0.2816	0.000188835	21.7526
Albumin	Small-cell lung cancer	rs72692809	T	C	1.59993e-13	0.0490453	0.00664466	0.2064	-0.2163	0.1712	0.000472817	54.4815
Albumin	Small-cell lung cancer	rs72829457	T	C	3.19963e-11	0.0433745	0.00653662	0.0814104	-0.4052	0.2325	0.000382157	44.0314
Albumin	Small-cell lung cancer	rs7292074	A	C	2.80001e-06	0.0248972	0.00531439	0.1757	0.1803	0.1332	0.000190526	21.948
Albumin	Small-cell lung cancer	rs74599168	T	C	2.39999e-06	0.0366284	0.00776653	0.732399	0.0673	0.1969	0.000193079	22.2424
Albumin	Small-cell lung cancer	rs74892229	A	G	4.60045e-14	-0.0514658	0.00682197	0.4042	-0.1488	0.1784	0.000493898	56.9138
Albumin	Small-cell lung cancer	rs7599	G	A	2e-07	-0.0222618	0.00427861	0.4124	-0.0938	0.1145	0.000234987	27.0717
Albumin	Small-cell lung cancer	rs77542162	G	A	2.80027e-29	-0.156008	0.0138898	0.1197	-1.0372	0.6666	0.00109409	126.154
Albumin	Small-cell lung cancer	rs77849807	G	A	2e-06	0.080116	0.0168703	0.3758	-0.3026	0.3417	0.000195763	22.5524
Albumin	Small-cell lung cancer	rs77877686	C	T	1.29999e-06	-0.0342365	0.00706661	0.8059	-0.0376	0.1532	0.000203745	23.4723
Albumin	Small-cell lung cancer	rs78484886	G	A	3.40001e-07	0.043423	0.00851706	0.4971	-0.1529	0.2251	0.00022562	25.9932
Albumin	Small-cell lung cancer	rs79249947	C	T	2.19999e-06	-0.0674665	0.0142427	0.2894	0.4276	0.4036	0.000194769	22.4384
Albumin	Small-cell lung cancer	rs79687284	C	G	5.60003e-07	0.0566294	0.0113137	0.6016	-0.2149	0.4115	0.000217464	25.0539
Albumin	Small-cell lung cancer	rs80156335	C	T	1.6e-06	0.0202309	0.00421529	0.1618	-0.1506	0.1076	0.000199937	23.0343
Albumin	Small-cell lung cancer	rs8107347	A	G	2.80001e-09	-0.0258045	0.00434366	0.562101	-0.063	0.1087	0.0003063	35.2922
Albumin	Small-cell lung cancer	rs8179236	G	C	2.5e-06	-0.0472763	0.010043	0.6244	0.0838	0.1712	0.000192342	22.1595
Albumin	Small-cell lung cancer	rs9263474	C	A	1.5e-06	0.0206036	0.00428679	0.5158	-0.0822	0.1265	0.000200506	23.1005
Albumin	Small-cell lung cancer	rs9271375	A	G	3.09999e-06	-0.0192712	0.0041306	0.3644	-0.1078	0.1189	0.000188929	21.7666
Albumin	Small-cell lung cancer	rs9389272	A	G	2.5e-07	0.0271045	0.00525691	0.313	0.1232	0.1221	0.000230731	26.5841
Albumin	Small-cell lung cancer	rs9616	T	A	2.30001e-09	0.0271068	0.00453724	0.1481	0.1883	0.1302	0.000309756	35.6922
Albumin	Small-cell lung cancer	rs9855653	C	T	1.5e-07	-0.0220889	0.00420644	0.5954	-0.0591	0.1113	0.000239327	27.5752
Albumin	Small-cell lung cancer	rs9901675	A	G	5.49997e-07	-0.0469371	0.00937219	0.5687	0.1745	0.3062	0.000217686	25.0813
Albumin	Small-cell lung cancer	rs9912287	A	G	1.20005e-16	0.0415659	0.00501919	0.2575	-0.147	0.1298	0.000595002	68.5815
Total bilirubin	Small-cell lung cancer	rs10012624	A	C	3.14282e-07	0.053202	0.010402	0.494899	0.0724	0.106	7.62982e-05	26.1591
Total bilirubin	Small-cell lung cancer	rs10023050	G	A	2.5672e-10	0.067044	0.010603	0.7955	0.0275	0.1063	0.00011661	39.9818
Total bilirubin	Small-cell lung cancer	rs10083142	T	A	4.99114e-12	-0.19237	0.027856	0.4604	0.2818	0.3817	0.000139092	47.6911
Total bilirubin	Small-cell lung cancer	rs10153240	G	C	5.8011e-08	0.056357	0.010389	0.02553	0.2413	0.108	8.58294e-05	29.4272
Total bilirubin	Small-cell lung cancer	rs10170160	C	T	1e-200	-0.43405	0.010685	0.692299	-0.0443	0.1118	0.00479038	1650.18
Total bilirubin	Small-cell lung cancer	rs10180708	C	T	2.16721e-15	-0.092433	0.011653	0.8843	-0.0189	0.13	0.000183495	62.9185
Total bilirubin	Small-cell lung cancer	rs10184826	G	C	3.0334e-07	-0.23301	0.045497	0.0097221	-1.3719	0.5306	7.65025e-05	26.2291
Total bilirubin	Small-cell lung cancer	rs10199994	C	G	9.43626e-39	0.13587	0.010435	0.394	-0.0959	0.1125	0.000494279	169.536
Total bilirubin	Small-cell lung cancer	rs10210101	C	T	4.92947e-25	0.28328	0.02741	0.5199	0.197	0.3061	0.000311461	106.81
Total bilirubin	Small-cell lung cancer	rs10211468	T	C	1.42099e-07	0.058589	0.011133	0.9046	0.0137	0.1143	8.07788e-05	27.6954
Total bilirubin	Small-cell lung cancer	rs102275	C	T	5.93472e-11	-0.071055	0.010855	0.6447	-0.0497	0.1077	0.000124968	42.8479
Total bilirubin	Small-cell lung cancer	rs10249112	T	A	5.332e-07	0.05439	0.010848	0.6705	0.0461	0.1084	7.33216e-05	25.1385
Total bilirubin	Small-cell lung cancer	rs1042591	G	T	1e-200	2.5206	0.045112	0.1363	1.2705	0.8529	0.00902426	3121.93
Total bilirubin	Small-cell lung cancer	rs10434845	G	C	3.18566e-13	0.076883	0.010551	0.3581	-0.1024	0.1114	0.000154857	53.0974
Total bilirubin	Small-cell lung cancer	rs10459076	C	A	8.02786e-27	0.17351	0.016181	0.682801	0.0697	0.1705	0.000335288	114.984
Total bilirubin	Small-cell lung cancer	rs1047891	A	C	7.12853e-16	0.08994	0.011147	0.8922	-0.0155	0.1144	0.000189859	65.1013
Total bilirubin	Small-cell lung cancer	rs10495928	G	A	6.68205e-07	-0.054546	0.010974	0.2123	-0.1481	0.1187	7.20592e-05	24.7056
Total bilirubin	Small-cell lung cancer	rs1050540	T	C	3.88911e-06	0.05106	0.011058	0.9216	0.0106	0.1081	6.2188e-05	21.321
Total bilirubin	Small-cell lung cancer	rs1057603	A	T	2.66741e-06	0.05555	0.011832	0.8124	0.028	0.118	6.42908e-05	22.042
Total bilirubin	Small-cell lung cancer	rs10733608	T	G	3.45327e-07	-0.053278	0.010453	0.1497	-0.1537	0.1067	7.57715e-05	25.9785
Total bilirubin	Small-cell lung cancer	rs10743391	A	G	1.1272e-25	-0.11567	0.011042	0.3682	0.1047	0.1164	0.000319987	109.735
Total bilirubin	Small-cell lung cancer	rs10769315	C	T	3.8952e-06	0.058682	0.01271	0.3301	-0.1291	0.1325	6.21751e-05	21.3166
Total bilirubin	Small-cell lung cancer	rs10770704	C	T	3.46976e-18	0.090916	0.010456	0.643101	0.0504	0.1088	0.000220485	75.6048
Total bilirubin	Small-cell lung cancer	rs10822136	T	C	6.85267e-10	-0.076614	0.012418	0.1921	-0.1666	0.1278	0.000111017	38.0639
Total bilirubin	Small-cell lung cancer	rs10823352	A	G	1.49249e-10	-0.067965	0.010609	0.1345	-0.1587	0.1061	0.0001197	41.0414
Total bilirubin	Small-cell lung cancer	rs10841648	A	C	3.58096e-116	-0.25103	0.010952	0.296	-0.1146	0.1097	0.00153012	525.369
Total bilirubin	Small-cell lung cancer	rs10876376	A	G	4.49252e-08	0.057242	0.010464	0.3494	-0.0997	0.1065	8.72813e-05	29.925
Total bilirubin	Small-cell lung cancer	rs10929303	C	T	1e-200	0.74383	0.012646	0.9371	0.0124	0.1577	0.00999091	3459.72
Total bilirubin	Small-cell lung cancer	rs10929321	A	G	7.96159e-107	-0.24064	0.010958	0.9784	0.003	0.1114	0.00140471	482.251
Total bilirubin	Small-cell lung cancer	rs10995596	A	C	7.50568e-07	-0.097758	0.019758	0.5781	0.148	0.2662	7.14024e-05	24.4804
Total bilirubin	Small-cell lung cancer	rs11045339	C	T	1.4394e-06	0.050117	0.010399	0.6147	-0.0538	0.107	6.77458e-05	23.2267
Total bilirubin	Small-cell lung cancer	rs11045360	A	G	9.9227e-07	-0.062298	0.012731	0.86	-0.0213	0.1208	6.98422e-05	23.9455
Total bilirubin	Small-cell lung cancer	rs11045933	C	T	2.55035e-51	-0.17254	0.011447	0.2783	-0.1231	0.1135	0.000662268	227.194
Total bilirubin	Small-cell lung cancer	rs11046232	T	A	1.2305e-08	0.14126	0.024801	0.7659	-0.1268	0.4258	9.46202e-05	32.4414
Total bilirubin	Small-cell lung cancer	rs11121	T	C	3.56607e-07	-0.052818	0.010375	0.8821	-0.016	0.1076	7.55927e-05	25.9172
Total bilirubin	Small-cell lung cancer	rs11124287	A	G	4.36898e-08	0.060233	0.011001	0.7656	-0.0338	0.1133	8.74363e-05	29.9781
Total bilirubin	Small-cell lung cancer	rs111289824	G	A	5.49921e-35	-0.34852	0.02824	0.1609	-0.4705	0.3356	0.000444077	152.309
Total bilirubin	Small-cell lung cancer	rs111459884	A	C	1e-200	1.4152	0.045693	0.7828	0.1767	0.6412	0.00279028	959.26
Total bilirubin	Small-cell lung cancer	rs111570261	T	C	1.48388e-12	0.24567	0.034718	0.2842	-0.5575	0.5205	0.000146035	50.072
Total bilirubin	Small-cell lung cancer	rs111700635	T	C	2.78721e-07	0.12243	0.023831	0.0836604	-0.5043	0.2916	7.69809e-05	26.3931
Total bilirubin	Small-cell lung cancer	rs11187236	A	G	2.52627e-09	0.084997	0.014262	0.9325	0.0113	0.1332	0.000103592	35.5178
Total bilirubin	Small-cell lung cancer	rs111881322	A	G	6.14045e-07	0.14955	0.029988	0.7871	-0.0848	0.314	7.2539e-05	24.8701
Total bilirubin	Small-cell lung cancer	rs111897947	T	C	2.04692e-45	0.21438	0.015155	0.7485	-0.049	0.153	0.000583349	200.104
Total bilirubin	Small-cell lung cancer	rs11217176	A	G	3.37233e-06	0.054286	0.011682	0.4692	0.0839	0.116	6.29853e-05	21.5944
Total bilirubin	Small-cell lung cancer	rs11224309	G	C	1.04381e-07	0.093028	0.01749	0.1353	0.293	0.1962	8.25158e-05	28.291
Total bilirubin	Small-cell lung cancer	rs112304842	A	G	1.18522e-16	-0.17226	0.020791	0.3919	-0.2135	0.2493	0.000200196	68.6465
Total bilirubin	Small-cell lung cancer	rs112506672	G	C	1.37753e-20	-0.21452	0.02306	0.7587	0.0978	0.3185	0.000252367	86.54
Total bilirubin	Small-cell lung cancer	rs112508780	G	A	1.62731e-08	0.34203	0.060561	0.2674	-1.0845	0.9777	9.30308e-05	31.8964
Total bilirubin	Small-cell lung cancer	rs112570954	A	T	1e-200	-0.67126	0.019822	0.4189	0.1613	0.1996	0.00333397	1146.8
Total bilirubin	Small-cell lung cancer	rs112611585	G	A	3.34349e-16	-0.40958	0.050189	0.2601	0.3717	0.3301	0.000194223	66.5979
Total bilirubin	Small-cell lung cancer	rs112649535	T	C	1.51182e-13	-0.31671	0.042877	0.1459	-0.6707	0.4613	0.000159122	54.5601
Total bilirubin	Small-cell lung cancer	rs1126930	C	G	4.04483e-06	0.12822	0.027819	0.5412	0.1881	0.3078	6.19622e-05	21.2436
Total bilirubin	Small-cell lung cancer	rs112897449	A	C	9.7753e-07	-0.11204	0.022883	0.3224	0.2856	0.2887	6.99222e-05	23.9729
Total bilirubin	Small-cell lung cancer	rs1131114	C	T	1.34159e-07	-0.062008	0.011759	0.3329	-0.1407	0.1453	8.11044e-05	27.807
Total bilirubin	Small-cell lung cancer	rs113321122	C	T	2.5019e-06	0.23066	0.048992	0.2553	-0.6468	0.5686	6.46534e-05	22.1664
Total bilirubin	Small-cell lung cancer	rs113410524	A	G	1e-200	2.465	0.047593	0.1151	-0.4825	0.3062	0.00776404	2682.55
Total bilirubin	Small-cell lung cancer	rs113562403	T	G	4.21697e-80	1.2199	0.064348	0.0447301	2.9715	1.4804	0.00104724	359.4
Total bilirubin	Small-cell lung cancer	rs113882062	A	C	4.06322e-10	0.10216	0.016342	0.1726	0.2804	0.2056	0.00011398	39.0797
Total bilirubin	Small-cell lung cancer	rs114165349	C	G	5.17726e-15	0.26919	0.034411	0.8695	-0.0474	0.2882	0.000178472	61.196
Total bilirubin	Small-cell lung cancer	rs114243364	A	G	6.87227e-17	-0.25712	0.030794	0.1531	0.666	0.4662	0.000203318	69.7171
Total bilirubin	Small-cell lung cancer	rs114278764	A	G	1e-200	1.3717	0.029052	0.4465	-0.4214	0.5535	0.00646065	2229.29
Total bilirubin	Small-cell lung cancer	rs114698096	C	G	8.85686e-08	-0.34458	0.064422	0.1704	-0.517	0.3771	8.3445e-05	28.6096
Total bilirubin	Small-cell lung cancer	rs114698096	C	G	8.85686e-08	-0.34458	0.064422	0.757399	-1.5244	4.9355	8.3445e-05	28.6096
Total bilirubin	Small-cell lung cancer	rs11495610	T	C	8.65765e-07	-0.062958	0.012796	0.2726	0.1563	0.1424	7.0607e-05	24.2077
Total bilirubin	Small-cell lung cancer	rs115132742	G	A	5.9957e-07	0.1477	0.029591	0.3618	-0.2949	0.3233	7.26666e-05	24.9139
Total bilirubin	Small-cell lung cancer	rs115228258	A	G	6.31263e-08	0.17682	0.032684	0.6716	-0.1089	0.2568	8.53651e-05	29.268
Total bilirubin	Small-cell lung cancer	rs115371998	C	T	9.33684e-20	-0.31652	0.034794	0.6016	0.3554	0.6808	0.000241331	82.7549
Total bilirubin	Small-cell lung cancer	rs11563102	A	C	4.43915e-56	-0.5417	0.034327	0.4342	-0.2562	0.3276	0.000725865	249.027
Total bilirubin	Small-cell lung cancer	rs11563124	G	A	1.45982e-27	-0.28122	0.025849	0.1956	-0.277	0.2141	0.000345128	118.36
Total bilirubin	Small-cell lung cancer	rs11563197	T	C	2.52017e-06	-0.092966	0.019752	0.8914	0.038	0.2783	6.46135e-05	22.1527
Total bilirubin	Small-cell lung cancer	rs11563245	T	C	1e-200	0.55467	0.012656	0.4438	0.1012	0.1321	0.00557154	1920.77
Total bilirubin	Small-cell lung cancer	rs115874184	T	C	3.09151e-07	0.17499	0.034192	0.4984	-0.267	0.3944	7.63958e-05	26.1925
Total bilirubin	Small-cell lung cancer	rs11592315	G	A	1.37499e-06	-0.14055	0.029107	0.1463	0.6606	0.4547	6.80084e-05	23.3167
Total bilirubin	Small-cell lung cancer	rs11601507	A	C	1.18659e-10	0.13041	0.020247	0.2643	-0.2195	0.1966	0.000120997	41.4859
Total bilirubin	Small-cell lung cancer	rs11615874	A	C	3.74628e-38	-0.23621	0.018289	0.8974	0.0205	0.159	0.000486329	166.808
Total bilirubin	Small-cell lung cancer	rs116208683	T	C	9.75394e-08	-0.19851	0.037233	0.0690001	0.681	0.3745	8.29082e-05	28.4255
Total bilirubin	Small-cell lung cancer	rs116241540	A	G	1.44577e-35	-0.47583	0.038223	0.7121	0.0986	0.2672	0.000451838	154.972
Total bilirubin	Small-cell lung cancer	rs11635675	G	T	7.82889e-21	0.10214	0.010909	0.0531998	-0.2111	0.1092	0.000255644	87.6641
Total bilirubin	Small-cell lung cancer	rs116537496	T	C	3.83972e-58	0.60516	0.03764	0.8759	0.0995	0.6373	0.000753423	258.488
Total bilirubin	Small-cell lung cancer	rs11668327	C	G	1.003e-08	-0.079014	0.013789	0.5198	0.1032	0.1604	9.57692e-05	32.8354
Total bilirubin	Small-cell lung cancer	rs116698763	A	G	2.47685e-35	-0.53567	0.043179	0.5937	0.3112	0.5833	0.000448724	153.904
Total bilirubin	Small-cell lung cancer	rs11674391	A	C	2.49172e-20	-0.34816	0.037682	0.3387	-0.4915	0.5136	0.000248947	85.367
Total bilirubin	Small-cell lung cancer	rs11678741	G	C	1e-200	-0.51394	0.012607	0.719	-0.0543	0.151	0.00482421	1661.89
Total bilirubin	Small-cell lung cancer	rs11681114	A	C	3.32506e-14	0.1909	0.025167	0.244	-0.3761	0.3228	0.000167804	57.5372
Total bilirubin	Small-cell lung cancer	rs11685673	A	C	4.97852e-18	-0.10323	0.011928	0.551501	0.0768	0.1289	0.000218427	74.8991
Total bilirubin	Small-cell lung cancer	rs11690121	A	T	4.38228e-14	-0.079181	0.010488	0.4645	-0.0781	0.1067	0.00016623	56.9976
Total bilirubin	Small-cell lung cancer	rs116913403	A	G	4.36154e-09	0.18541	0.031586	0.146	0.6747	0.4641	0.000100498	34.457
Total bilirubin	Small-cell lung cancer	rs11695333	T	C	1.20226e-29	0.45007	0.039798	0.921	-0.0569	0.5732	0.000372907	127.89
Total bilirubin	Small-cell lung cancer	rs117106970	A	G	3.60811e-07	0.12209	0.023993	0.3904	-0.2634	0.3067	7.55237e-05	25.8935
Total bilirubin	Small-cell lung cancer	rs117254181	G	T	1.29033e-13	0.35845	0.04839	0.2908	0.2623	0.2483	0.00016003	54.8714
Total bilirubin	Small-cell lung cancer	rs11727331	A	G	8.06826e-08	0.12692	0.023654	0.8467	-0.0397	0.205	8.3973e-05	28.7906
Total bilirubin	Small-cell lung cancer	rs117428564	T	C	1.47503e-56	0.62767	0.039601	0.7815	0.1772	0.6389	0.000732246	251.218
Total bilirubin	Small-cell lung cancer	rs11744385	T	C	4.25726e-06	-0.095455	0.020758	0.2063	-0.2579	0.204	6.16772e-05	21.1459
Total bilirubin	Small-cell lung cancer	rs117552525	A	G	4.7457e-12	0.20565	0.029747	0.4446	0.3154	0.4127	0.000139391	47.7937
Total bilirubin	Small-cell lung cancer	rs11764322	A	G	1.2865e-06	0.052845	0.010914	0.3221	-0.1096	0.1107	6.8381e-05	23.4444
Total bilirubin	Small-cell lung cancer	rs11777488	C	T	3.80154e-08	0.061299	0.011145	0.19	-0.1625	0.124	8.82335e-05	30.2515
Total bilirubin	Small-cell lung cancer	rs118050111	A	C	1.7623e-09	-0.17435	0.02897	0.1916	-0.4819	0.369	0.000105639	36.2199
Total bilirubin	Small-cell lung cancer	rs11897336	A	C	1e-200	-0.84755	0.027125	0.0434	0.5015	0.2483	0.00283976	976.318
Total bilirubin	Small-cell lung cancer	rs1190466	T	C	1.24641e-09	-0.066904	0.011014	0.0796508	0.1908	0.1089	0.00010762	36.899
Total bilirubin	Small-cell lung cancer	rs12148492	T	G	1.95272e-06	-0.061083	0.012837	0.7262	-0.0529	0.1512	6.60404e-05	22.6419
Total bilirubin	Small-cell lung cancer	rs12210150	T	C	2.2227e-09	0.081028	0.013548	0.0906692	0.2716	0.1605	0.000104328	35.7701
Total bilirubin	Small-cell lung cancer	rs12227204	C	A	1.2939e-07	0.17204	0.032584	0.3794	-0.3304	0.376	8.13092e-05	27.8773
Total bilirubin	Small-cell lung cancer	rs12325768	A	G	4.54841e-08	-0.061498	0.011246	0.4772	0.0911	0.1281	8.72194e-05	29.9038
Total bilirubin	Small-cell lung cancer	rs12367810	T	C	1.01065e-11	0.38607	0.056732	0.2526	0.4729	0.4134	0.000135065	46.3101
Total bilirubin	Small-cell lung cancer	rs12414160	G	A	7.7589e-20	-0.16734	0.018355	0.641201	0.0775	0.1663	0.000242388	83.1172
Total bilirubin	Small-cell lung cancer	rs12471240	C	G	2.12569e-42	-0.18821	0.01379	0.8286	-0.03	0.1385	0.000543058	186.276
Total bilirubin	Small-cell lung cancer	rs12471326	C	T	1e-200	2.6314	0.032295	0.0992293	-0.5316	0.3224	0.0189976	6639.01
Total bilirubin	Small-cell lung cancer	rs12471546	T	A	7.6454e-79	-0.94392	0.050197	0.4683	-0.3102	0.4277	0.00103037	353.602
Total bilirubin	Small-cell lung cancer	rs12474441	G	T	7.85236e-130	-0.92619	0.038188	0.7022	-0.1599	0.4183	0.00171288	588.229
Total bilirubin	Small-cell lung cancer	rs12582513	G	T	8.7446e-08	0.056144	0.010492	0.774801	0.0312	0.1092	8.35178e-05	28.6345
Total bilirubin	Small-cell lung cancer	rs12599263	A	C	1.5122e-06	0.049955	0.010386	0.4743	-0.0758	0.106	6.74772e-05	23.1346
Total bilirubin	Small-cell lung cancer	rs12651414	A	C	1.51848e-06	0.058578	0.012181	0.5059	-0.077	0.1158	6.74526e-05	23.1261
Total bilirubin	Small-cell lung cancer	rs12673943	C	T	4.44467e-06	0.049656	0.01082	0.4664	-0.0778	0.1068	6.1431e-05	21.0615
Total bilirubin	Small-cell lung cancer	rs12692251	G	C	1.23823e-31	0.35014	0.029917	0.08688	-0.5245	0.3064	0.000399392	136.977
Total bilirubin	Small-cell lung cancer	rs12721046	A	G	2.0296e-07	0.073865	0.014214	0.0105	-0.3182	0.1244	7.87654e-05	27.005
Total bilirubin	Small-cell lung cancer	rs12811045	G	A	6.61455e-08	-0.068472	0.012677	0.4034	0.1081	0.1294	8.50905e-05	29.1738
Total bilirubin	Small-cell lung cancer	rs12816889	T	G	3.03879e-11	0.092944	0.013987	0.5569	0.0782	0.1331	0.000128784	44.1564
Total bilirubin	Small-cell lung cancer	rs12824084	T	C	4.10015e-12	-0.099466	0.014345	0.4275	-0.0969	0.1221	0.000140221	48.0782
Total bilirubin	Small-cell lung cancer	rs1283809	C	T	2.05182e-07	0.073069	0.014066	0.5012	-0.1053	0.1565	7.87075e-05	26.9852
Total bilirubin	Small-cell lung cancer	rs1292043	G	A	4.53524e-12	-0.089185	0.012889	0.3104	0.1392	0.1373	0.00013964	47.879
Total bilirubin	Small-cell lung cancer	rs12992045	G	T	1.20754e-47	-0.30219	0.020837	0.2952	0.332	0.3172	0.000613124	210.324
Total bilirubin	Small-cell lung cancer	rs12995775	A	T	9.23634e-39	-0.37985	0.029168	0.2181	-0.7927	0.6436	0.000494449	169.594
Total bilirubin	Small-cell lung cancer	rs12996139	A	C	7.30802e-14	0.087526	0.011697	0.749701	0.0368	0.1152	0.000163297	55.9919
Total bilirubin	Small-cell lung cancer	rs13017117	A	G	1.59514e-13	0.24654	0.033409	0.3619	-0.4879	0.5351	0.00015882	54.4563
Total bilirubin	Small-cell lung cancer	rs13031194	A	G	1.3659e-06	0.060962	0.012622	0.6191	-0.0605	0.1216	6.80389e-05	23.3272
Total bilirubin	Small-cell lung cancer	rs13031505	G	T	5.3827e-24	-0.11242	0.011127	0.5743	-0.0622	0.1107	0.000297664	102.078
Total bilirubin	Small-cell lung cancer	rs13092376	C	A	2.29208e-06	0.049805	0.010539	0.5729	-0.0604	0.1071	6.51394e-05	22.333
Total bilirubin	Small-cell lung cancer	rs13171367	G	A	1.3374e-07	-0.069604	0.013198	0.8038	0.0329	0.1323	8.11226e-05	27.8133
Total bilirubin	Small-cell lung cancer	rs13232198	A	G	1.36959e-06	-0.050237	0.010402	0.7457	0.0358	0.1104	6.80314e-05	23.3246
Total bilirubin	Small-cell lung cancer	rs13384101	A	G	1.95975e-32	-0.14275	0.012037	0.1307	0.2153	0.1424	0.000410074	140.642
Total bilirubin	Small-cell lung cancer	rs13395023	C	T	1e-200	-1.0986	0.029614	0.2702	-0.2937	0.2663	0.00399825	1376.21
Total bilirubin	Small-cell lung cancer	rs13424728	G	A	2.0054e-24	0.42337	0.041508	0.3561	-0.3446	0.3735	0.000303368	104.034
Total bilirubin	Small-cell lung cancer	rs13427156	A	C	7.39724e-09	-0.092051	0.015921	0.3	0.1805	0.1741	9.74987e-05	33.4285
Total bilirubin	Small-cell lung cancer	rs13432536	T	C	7.35868e-34	0.30997	0.025552	0.0272001	0.7512	0.3401	0.00042907	147.16
Total bilirubin	Small-cell lung cancer	rs137936874	T	G	3.86118e-06	0.15579	0.033729	0.5447	0.2837	0.4683	6.22258e-05	21.334
Total bilirubin	Small-cell lung cancer	rs1389742	G	A	7.54137e-07	0.051752	0.010461	0.0628001	0.2118	0.1138	7.13842e-05	24.4742
Total bilirubin	Small-cell lung cancer	rs1392436	G	A	1.9762e-08	0.061869	0.01102	0.448	0.0865	0.114	9.19323e-05	31.5198
Total bilirubin	Small-cell lung cancer	rs139748314	T	C	1.7706e-09	0.24704	0.041051	0.663001	0.2189	0.5024	0.000105625	36.2149
Total bilirubin	Small-cell lung cancer	rs139903666	C	G	4.86631e-25	0.36645	0.035453	0.3237	-0.4927	0.4993	0.00031154	106.837
Total bilirubin	Small-cell lung cancer	rs140161105	C	G	1.66725e-124	1.2266	0.051663	0.9263	-0.0374	0.4041	0.00164157	563.698
Total bilirubin	Small-cell lung cancer	rs141013376	C	T	1.24071e-07	-0.11397	0.021555	0.5191	-0.2084	0.3232	8.15407e-05	27.9566
Total bilirubin	Small-cell lung cancer	rs141414463	T	C	3.25919e-06	0.1615	0.034702	0.1083	-0.558	0.3474	6.31733e-05	21.6589
Total bilirubin	Small-cell lung cancer	rs141494193	C	T	1.19895e-56	0.49277	0.031064	0.3346	-0.6191	0.6416	0.000733466	251.637
Total bilirubin	Small-cell lung cancer	rs141626904	A	C	6.21298e-14	0.45391	0.060491	0.0906505	-0.6982	0.4127	0.000164215	56.3064
Total bilirubin	Small-cell lung cancer	rs141679063	G	C	5.78096e-164	-1.308	0.047907	0.3716	-0.6171	0.6906	0.0021697	745.448
Total bilirubin	Small-cell lung cancer	rs141835184	T	G	4.43455e-08	0.14272	0.026078	0.1409	0.7118	0.4835	8.73591e-05	29.9517
Total bilirubin	Small-cell lung cancer	rs142238565	T	C	6.99294e-09	0.40996	0.07079	0.09769	-0.7864	0.4749	9.78186e-05	33.5382
Total bilirubin	Small-cell lung cancer	rs142391093	G	A	2.73451e-09	-0.072602	0.012208	0.767901	0.0346	0.1172	0.000103155	35.3678
Total bilirubin	Small-cell lung cancer	rs143663553	G	C	1e-200	2.513	0.045799	0.2666	0.7474	0.6728	0.00870564	3010.74
Total bilirubin	Small-cell lung cancer	rs143800624	T	C	5.05057e-07	0.20483	0.040767	0.0837606	-0.8135	0.4705	7.36313e-05	25.2447
Total bilirubin	Small-cell lung cancer	rs144106938	C	T	1e-200	2.2658	0.062925	0.3243	-0.2583	0.262	0.00376775	1296.57
Total bilirubin	Small-cell lung cancer	rs144235567	A	G	5.31655e-10	0.19445	0.031315	0.2811	-0.3649	0.3386	0.000112457	38.5577
Total bilirubin	Small-cell lung cancer	rs144392947	T	C	1e-200	-1.2154	0.039672	0.9506	0.0368	0.594	0.00273028	938.578
Total bilirubin	Small-cell lung cancer	rs144526299	G	C	7.99834e-12	0.27972	0.040902	0.3042	-0.3176	0.3091	0.000136403	46.769
Total bilirubin	Small-cell lung cancer	rs144697124	T	G	7.77177e-08	0.18583	0.034589	0.9553	-0.0327	0.583	8.41868e-05	28.8639
Total bilirubin	Small-cell lung cancer	rs145532912	C	T	7.5024e-07	0.19267	0.038939	0.1317	-0.3116	0.2067	7.14089e-05	24.4827
Total bilirubin	Small-cell lung cancer	rs145645283	G	A	1.5417e-107	-0.55362	0.025123	0.552699	-0.1757	0.296	0.00141446	485.602
Total bilirubin	Small-cell lung cancer	rs145804203	G	A	2.63913e-09	0.2206	0.037058	0.3162	-0.6215	0.6201	0.000103354	35.4362
Total bilirubin	Small-cell lung cancer	rs145966524	T	C	9.977e-125	-0.63716	0.026812	0.6173	-0.1217	0.2435	0.00164456	564.727
Total bilirubin	Small-cell lung cancer	rs146203233	T	C	1.7172e-09	-0.26735	0.044391	0.2923	0.8581	0.8148	0.000105791	36.2719
Total bilirubin	Small-cell lung cancer	rs146347826	A	G	1.21619e-13	-0.28965	0.039061	0.2048	0.5172	0.4079	0.000160367	54.987
Total bilirubin	Small-cell lung cancer	rs146400974	T	C	1.5223e-16	0.4898	0.059332	0.2616	0.3134	0.2792	0.000198746	68.149
Total bilirubin	Small-cell lung cancer	rs146527815	T	C	1.3002e-08	0.23208	0.040814	0.6826	-0.3489	0.8532	9.43064e-05	32.3338
Total bilirubin	Small-cell lung cancer	rs146564790	T	C	2.72647e-64	1.1879	0.070153	0.2249	1.3431	1.1068	0.000835659	286.726
Total bilirubin	Small-cell lung cancer	rs147474425	T	C	2.64801e-06	0.39841	0.084833	0.4066	-0.5482	0.6606	6.43321e-05	22.0562
Total bilirubin	Small-cell lung cancer	rs1474865	C	G	4.74974e-10	-0.10115	0.016244	0.404	0.1314	0.1574	0.000113089	38.7745
Total bilirubin	Small-cell lung cancer	rs1477141	G	T	2.2571e-07	0.053588	0.010351	0.8585	0.019	0.1066	7.81739e-05	26.8022
Total bilirubin	Small-cell lung cancer	rs148419542	T	C	4.03776e-06	0.24338	0.052799	0.1055	-1.0279	0.635	6.1975e-05	21.248
Total bilirubin	Small-cell lung cancer	rs148540096	T	C	3.47296e-63	-1.0641	0.063403	0.9012	0.192	1.5462	0.000820944	281.673
Total bilirubin	Small-cell lung cancer	rs148968964	T	C	4.64729e-52	-0.84666	0.055757	0.1525	0.6123	0.4279	0.000672128	230.579
Total bilirubin	Small-cell lung cancer	rs1490384	T	C	4.44867e-08	-0.056746	0.01037	0.3574	-0.0976	0.1061	8.73374e-05	29.9442
Total bilirubin	Small-cell lung cancer	rs149131245	C	G	1.36458e-25	-0.52452	0.050157	0.3742	0.3792	0.4267	0.000318895	109.361
Total bilirubin	Small-cell lung cancer	rs149459064	A	G	1e-200	2.0043	0.044902	0.8932	0.0465	0.3466	0.00577833	1992.48
Total bilirubin	Small-cell lung cancer	rs149939008	T	C	1.74462e-20	-0.50445	0.054373	0.5817	-0.4326	0.7851	0.000251007	86.0735
Total bilirubin	Small-cell lung cancer	rs1500479	C	T	1e-200	-0.61078	0.015652	0.8737	-0.0246	0.155	0.00442212	1522.75
Total bilirubin	Small-cell lung cancer	rs150266178	T	C	2.08449e-131	0.73934	0.030298	0.1787	-0.7362	0.5475	0.00173393	595.471
Total bilirubin	Small-cell lung cancer	rs150491876	C	G	3.25162e-55	0.666	0.042545	0.4526	0.333	0.4434	0.000714276	245.048
Total bilirubin	Small-cell lung cancer	rs150586005	T	C	1e-200	1.6575	0.031038	0.9391	-0.0274	0.3585	0.00824987	2851.8
Total bilirubin	Small-cell lung cancer	rs150614501	C	T	1.06414e-40	-0.32699	0.024476	0.433	-0.2094	0.2671	0.00052034	178.479
Total bilirubin	Small-cell lung cancer	rs150966259	G	C	1.23339e-51	-0.52017	0.034401	0.6048	-0.2863	0.5533	0.000666475	228.638
Total bilirubin	Small-cell lung cancer	rs1519818	A	G	2.0281e-06	0.050529	0.010636	0.134	0.1662	0.1109	6.58296e-05	22.5696
Total bilirubin	Small-cell lung cancer	rs1572931	T	C	3.82041e-06	-0.069234	0.014983	0.116	0.2682	0.1707	6.22787e-05	21.3521
Total bilirubin	Small-cell lung cancer	rs1580835	T	C	2.46434e-22	-0.35569	0.036589	0.8219	0.0667	0.2962	0.00027558	94.5023
Total bilirubin	Small-cell lung cancer	rs16829399	T	C	1.47503e-11	0.29561	0.04379	0.9988	0.0012	0.8299	0.000132909	45.571
Total bilirubin	Small-cell lung cancer	rs17316633	A	G	2.58178e-10	0.074281	0.011749	0.666099	-0.0537	0.1245	0.000116581	39.9718
Total bilirubin	Small-cell lung cancer	rs17330253	G	A	6.01589e-83	-0.58989	0.030565	0.1862	-0.4018	0.304	0.00108529	372.472
Total bilirubin	Small-cell lung cancer	rs17476364	C	T	6.45803e-78	0.30981	0.016576	0.904	-0.027	0.2239	0.00101792	349.326
Total bilirubin	Small-cell lung cancer	rs1759126	G	A	3.28829e-06	-0.13001	0.027947	0.7172	0.0957	0.2642	6.3122e-05	21.6413
Total bilirubin	Small-cell lung cancer	rs1762486	A	G	1.57761e-11	0.074524	0.011056	0.9627	0.0056	0.1195	0.000132515	45.4356
Total bilirubin	Small-cell lung cancer	rs17855121	C	T	3.58988e-06	-0.055894	0.012062	0.4941	-0.0784	0.1146	6.2631e-05	21.473
Total bilirubin	Small-cell lung cancer	rs17863756	C	T	1e-200	-1.1838	0.01689	0.485	-0.1596	0.2285	0.0141268	4912.44
Total bilirubin	Small-cell lung cancer	rs17863814	A	G	4.44222e-57	-0.2101	0.013193	0.1001	-0.2087	0.1269	0.000739212	253.609
Total bilirubin	Small-cell lung cancer	rs17863839	A	G	1.46083e-18	0.30763	0.034985	0.9537	-0.0309	0.5323	0.000225487	77.3203
Total bilirubin	Small-cell lung cancer	rs17863840	T	C	2.43557e-29	-0.62316	0.055408	0.0900803	-0.5185	0.3059	0.000368824	126.489
Total bilirubin	Small-cell lung cancer	rs17864702	T	C	1e-200	-1.1837	0.037598	0.3793	0.31	0.3526	0.00288287	991.183
Total bilirubin	Small-cell lung cancer	rs17864771	G	T	2.334e-18	0.29895	0.034204	0.9779	0.0141	0.5114	0.000222778	76.3912
Total bilirubin	Small-cell lung cancer	rs17864791	G	A	1.80551e-36	0.19479	0.015443	0.2579	-0.1487	0.1314	0.000463867	159.1
Total bilirubin	Small-cell lung cancer	rs17864792	G	T	3.57281e-09	0.33509	0.056766	0.1235	1.8501	1.2013	0.000101631	34.8455
Total bilirubin	Small-cell lung cancer	rs17865681	A	G	1.2225e-10	0.15862	0.024644	0.8641	0.0611	0.3571	0.000120828	41.428
Total bilirubin	Small-cell lung cancer	rs17865694	T	C	7.73927e-14	-0.10564	0.014133	0.2296	-0.1684	0.1402	0.000162945	55.8712
Total bilirubin	Small-cell lung cancer	rs17865699	C	T	1.76072e-09	0.20981	0.03486	0.403	-0.3093	0.3698	0.000105652	36.2241
Total bilirubin	Small-cell lung cancer	rs17868337	A	G	1e-200	-1.0369	0.033881	0.1743	0.4854	0.3573	0.00272459	936.615
Total bilirubin	Small-cell lung cancer	rs17868348	C	G	4.62701e-52	-0.40638	0.026762	0.3459	0.1868	0.1981	0.000672141	230.583
Total bilirubin	Small-cell lung cancer	rs17868394	A	G	1.34289e-10	-0.087943	0.013693	0.669599	0.0571	0.1339	0.000120303	41.2482
Total bilirubin	Small-cell lung cancer	rs1800562	A	G	1.80385e-30	0.22095	0.019256	0.8585	-0.0511	0.2868	0.000383896	131.661
Total bilirubin	Small-cell lung cancer	rs1800961	T	C	1.07201e-18	0.26213	0.029694	0.8457	0.0495	0.2544	0.00022726	77.9285
Total bilirubin	Small-cell lung cancer	rs1807609	C	T	1.40991e-09	0.068569	0.011325	0.5612	-0.0711	0.1223	0.00010692	36.6589
Total bilirubin	Small-cell lung cancer	rs1810504	C	G	7.46466e-07	0.071082	0.014363	0.2214	-0.2014	0.1647	7.1437e-05	24.4923
Total bilirubin	Small-cell lung cancer	rs181207	T	C	5.53911e-10	-0.068298	0.01101	0.1984	0.139	0.1081	0.000112232	38.4806
Total bilirubin	Small-cell lung cancer	rs182969725	G	A	2.68473e-06	0.23437	0.049933	0.8399	-0.133	0.6581	6.42578e-05	22.0307
Total bilirubin	Small-cell lung cancer	rs1840144	T	A	1e-200	0.93714	0.011652	0.7716	-0.0344	0.1185	0.0185189	6468.57
Total bilirubin	Small-cell lung cancer	rs1848984	T	A	9.72971e-27	0.14173	0.01324	0.2693	0.1366	0.1236	0.000334139	114.59
Total bilirubin	Small-cell lung cancer	rs184978405	G	A	1e-200	2.3655	0.072097	0.9783	-0.0087	0.3195	0.00313022	1076.49
Total bilirubin	Small-cell lung cancer	rs1860162	C	T	1.05877e-31	0.39328	0.033565	0.0740202	0.4122	0.2307	0.000400296	137.287
Total bilirubin	Small-cell lung cancer	rs186880492	T	C	1.6855e-07	-0.26796	0.051224	0.02719	-0.5573	0.2523	7.98148e-05	27.3648
Total bilirubin	Small-cell lung cancer	rs1874121	T	C	8.87769e-15	0.085054	0.010968	0.768599	0.0348	0.1185	0.000175381	60.136
Total bilirubin	Small-cell lung cancer	rs187429064	G	A	9.92545e-07	0.2314	0.047289	0.4879	0.1724	0.2485	6.98395e-05	23.9445
Total bilirubin	Small-cell lung cancer	rs189623924	G	A	4.8827e-06	0.34339	0.075142	0.3129	0.6654	0.6594	6.09128e-05	20.8838
Total bilirubin	Small-cell lung cancer	rs189863445	G	A	1.48491e-23	-0.54707	0.054689	0.2395	0.4923	0.4185	0.000291799	100.066
Total bilirubin	Small-cell lung cancer	rs189960283	C	T	1.58529e-06	-0.19448	0.040515	0.2741	-0.3223	0.2947	6.72069e-05	23.0419
Total bilirubin	Small-cell lung cancer	rs192251895	A	G	5.66239e-125	-1.4194	0.059671	0.600701	0.187	0.3573	0.00164775	565.826
Total bilirubin	Small-cell lung cancer	rs1948334	C	G	3.89493e-06	0.06365	0.013786	0.5483	0.0792	0.132	6.21754e-05	21.3167
Total bilirubin	Small-cell lung cancer	rs1985732	G	A	2.1457e-06	-0.053367	0.01126	0.4821	0.0878	0.1249	6.55187e-05	22.4631
Total bilirubin	Small-cell lung cancer	rs198851	G	T	1.74221e-25	-0.15104	0.014475	0.9563	-0.0093	0.1688	0.000317493	108.88
Total bilirubin	Small-cell lung cancer	rs2002534	A	G	6.51028e-14	-0.095244	0.012703	0.9158	0.0133	0.1256	0.000163952	56.2164
Total bilirubin	Small-cell lung cancer	rs200293726	T	A	1.7606e-07	-0.058862	0.01127	0.8148	0.027	0.1153	7.95633e-05	27.2786
Total bilirubin	Small-cell lung cancer	rs2005791	A	C	5.45758e-167	-0.32647	0.011847	0.8152	-0.0297	0.1272	0.00221021	759.399
Total bilirubin	Small-cell lung cancer	rs2010127	C	T	2.71738e-06	-0.064651	0.013781	0.1309	-0.2274	0.1505	6.41928e-05	22.0084
Total bilirubin	Small-cell lung cancer	rs204887	G	A	2.53787e-07	-0.057078	0.011072	0.0504406	0.2497	0.1276	7.75134e-05	26.5757
Total bilirubin	Small-cell lung cancer	rs2061298	G	A	3.74171e-06	0.051319	0.011095	0.2794	-0.1224	0.1132	6.24022e-05	21.3945
Total bilirubin	Small-cell lung cancer	rs2068888	A	G	4.27464e-31	0.12072	0.010409	0.3127	-0.1069	0.1059	0.000392189	134.506
Total bilirubin	Small-cell lung cancer	rs2083575	C	T	1e-200	0.87608	0.020339	0.2991	-0.1909	0.1838	0.00538281	1855.36
Total bilirubin	Small-cell lung cancer	rs2087826	A	G	1.6966e-06	0.049707	0.010384	0.9571	0.0058	0.1085	6.68347e-05	22.9143
Total bilirubin	Small-cell lung cancer	rs2185757	T	A	2.76312e-14	0.079213	0.01041	0.6002	-0.0557	0.1062	0.000168866	57.9017
Total bilirubin	Small-cell lung cancer	rs2193047	C	T	2.2886e-06	-0.050809	0.01075	0.1169	0.1675	0.1068	6.5157e-05	22.339
Total bilirubin	Small-cell lung cancer	rs2206030	C	T	7.84513e-07	0.059948	0.012137	0.1546	-0.198	0.1391	7.11575e-05	24.3965
Total bilirubin	Small-cell lung cancer	rs2229498	A	G	2.27641e-06	-0.065539	0.013864	0.1564	0.2211	0.156	6.51807e-05	22.3472
Total bilirubin	Small-cell lung cancer	rs2235567	A	G	3.66514e-07	-0.05502	0.010819	0.0631902	0.208	0.112	7.54326e-05	25.8623
Total bilirubin	Small-cell lung cancer	rs2242100	T	C	1e-200	-0.51987	0.010816	0.699199	0.0439	0.1137	0.00669367	2310.23
Total bilirubin	Small-cell lung cancer	rs2250660	C	G	1.04544e-24	0.10668	0.010394	0.750601	-0.0339	0.1068	0.000307179	105.342
Total bilirubin	Small-cell lung cancer	rs2255319	T	A	7.43755e-08	-0.055894	0.010389	0.686099	-0.043	0.1063	8.4425e-05	28.9456
Total bilirubin	Small-cell lung cancer	rs2260051	T	A	7.66267e-08	-0.056032	0.010425	0.3866	-0.0972	0.1123	8.42575e-05	28.8882
Total bilirubin	Small-cell lung cancer	rs2290769	C	G	4.94516e-08	0.06667	0.012225	0.4387	0.1089	0.1406	8.67462e-05	29.7415
Total bilirubin	Small-cell lung cancer	rs2296804	G	C	8.98876e-11	-0.068245	0.010526	0.2812	-0.115	0.1067	0.000122599	42.0354
Total bilirubin	Small-cell lung cancer	rs2302154	C	T	8.02971e-49	0.31382	0.021366	0.119	-0.3272	0.2099	0.000628878	215.732
Total bilirubin	Small-cell lung cancer	rs2306178	G	A	4.86968e-12	0.10181	0.014735	0.273	0.1571	0.1433	0.000139234	47.7398
Total bilirubin	Small-cell lung cancer	rs2321536	T	C	1.6838e-07	-0.057829	0.011054	0.6638	0.0506	0.1165	7.98257e-05	27.3686
Total bilirubin	Small-cell lung cancer	rs2413660	A	G	4.85311e-06	0.047794	0.010456	0.01646	-0.2558	0.1067	6.09416e-05	20.8937
Total bilirubin	Small-cell lung cancer	rs241424	A	G	3.86598e-06	-0.048259	0.010449	0.619001	0.0579	0.1164	6.22164e-05	21.3308
Total bilirubin	Small-cell lung cancer	rs2422278	C	T	4.16438e-06	-0.048032	0.010435	0.5352	-0.0663	0.107	6.1798e-05	21.1873
Total bilirubin	Small-cell lung cancer	rs247831	G	C	8.43801e-07	-0.058684	0.011915	0.0934997	-0.1935	0.1154	7.07531e-05	24.2578
Total bilirubin	Small-cell lung cancer	rs2522051	C	T	4.62967e-09	-0.060983	0.010407	0.0579896	0.204	0.1076	0.000100149	34.3373
Total bilirubin	Small-cell lung cancer	rs2535613	G	A	1.12279e-07	-0.059498	0.011214	0.619001	-0.064	0.1288	8.21056e-05	28.1503
Total bilirubin	Small-cell lung cancer	rs2587534	A	G	3.48498e-14	0.07894	0.010415	0.2558	-0.1215	0.1069	0.000167544	57.4481
Total bilirubin	Small-cell lung cancer	rs2602372	C	A	1e-200	2.4178	0.031233	0.3552	-0.2514	0.272	0.0171796	5992.57
Total bilirubin	Small-cell lung cancer	rs2632496	C	T	2.27609e-06	0.11141	0.023568	0.3238	-0.2269	0.23	6.51778e-05	22.3462
Total bilirubin	Small-cell lung cancer	rs2670430	G	C	1.74221e-12	0.11171	0.015836	0.784701	0.0503	0.1842	0.000145129	49.7615
Total bilirubin	Small-cell lung cancer	rs2741023	A	G	1e-200	1.9879	0.010196	0.4244	-0.0888	0.1112	0.099813	38012.8
Total bilirubin	Small-cell lung cancer	rs2792703	T	C	2.18072e-10	-0.073408	0.011563	0.8877	0.0159	0.1125	0.000117549	40.3038
Total bilirubin	Small-cell lung cancer	rs283483	T	A	2.23821e-21	-0.2256	0.023762	0.857	0.0511	0.2839	0.000262859	90.1389
Total bilirubin	Small-cell lung cancer	rs2844484	G	A	3.67316e-07	-0.054202	0.010659	0.653	-0.0506	0.1126	7.54206e-05	25.8582
Total bilirubin	Small-cell lung cancer	rs2853445	C	T	5.61009e-08	-0.057668	0.010618	0.6709	0.0451	0.1061	8.60344e-05	29.4974
Total bilirubin	Small-cell lung cancer	rs28655385	A	C	2.40658e-22	-0.10093	0.01038	0.7055	-0.0402	0.1064	0.000275709	94.5466
Total bilirubin	Small-cell lung cancer	rs28757817	G	A	2.35798e-09	0.083963	0.014061	0.5117	0.1065	0.1622	0.000103998	35.6569
Total bilirubin	Small-cell lung cancer	rs28898605	G	A	1e-200	-0.63742	0.018555	0.9179	0.0202	0.1964	0.00343054	1180.13
Total bilirubin	Small-cell lung cancer	rs28903685	G	A	1.35957e-23	0.51245	0.051184	0.5463	0.2581	0.4278	0.000292303	100.238
Total bilirubin	Small-cell lung cancer	rs28948674	A	G	5.64937e-166	0.55433	0.020178	0.9848	-0.0033	0.1711	0.0021966	754.711
Total bilirubin	Small-cell lung cancer	rs2923427	C	A	5.5063e-09	0.061419	0.010533	0.0467197	-0.216	0.1086	9.91707e-05	34.0018
Total bilirubin	Small-cell lung cancer	rs293435	T	C	1.99209e-06	-0.054537	0.011471	0.1921	0.1417	0.1086	6.5929e-05	22.6037
Total bilirubin	Small-cell lung cancer	rs2939302	A	G	5.59435e-07	0.067058	0.013399	0.639401	0.0641	0.1368	7.3055e-05	25.047
Total bilirubin	Small-cell lung cancer	rs2968478	G	T	1.42856e-11	-0.072259	0.010697	0.0956908	-0.1801	0.1081	0.000133084	45.631
Total bilirubin	Small-cell lung cancer	rs3094101	G	A	1.5975e-06	-0.050606	0.010546	0.4772	-0.087	0.1224	6.71621e-05	23.0265
Total bilirubin	Small-cell lung cancer	rs3094722	C	G	4.94914e-06	-0.057553	0.012602	0.1467	-0.2313	0.1594	6.08353e-05	20.8572
Total bilirubin	Small-cell lung cancer	rs3097557	C	T	6.01105e-07	-0.051917	0.010402	0.8397	-0.0226	0.1118	7.26572e-05	24.9107
Total bilirubin	Small-cell lung cancer	rs340005	A	G	8.40814e-19	-0.09449	0.010671	0.616	0.0593	0.1183	0.000228658	78.4082
Total bilirubin	Small-cell lung cancer	rs34265667	A	G	2.46604e-19	0.25461	0.028319	0.942	0.0305	0.4188	0.000235732	80.8342
Total bilirubin	Small-cell lung cancer	rs34388285	T	C	5.01545e-09	0.15694	0.026842	0.0291602	-0.7786	0.3569	9.97055e-05	34.1852
Total bilirubin	Small-cell lung cancer	rs34473081	A	G	2.47349e-06	0.049853	0.010584	0.4712	0.0789	0.1095	6.47113e-05	22.1862
Total bilirubin	Small-cell lung cancer	rs34507316	A	G	4.28637e-06	0.050689	0.011026	0.3813	-0.1	0.1142	6.16438e-05	21.1345
Total bilirubin	Small-cell lung cancer	rs34662558	A	G	1.32721e-08	-0.12823	0.022565	0.25	0.254	0.2208	9.41874e-05	32.293
Total bilirubin	Small-cell lung cancer	rs34707303	T	C	1.49624e-133	-1.2138	0.049332	0.8326	-0.1458	0.6899	0.00176277	605.392
Total bilirubin	Small-cell lung cancer	rs35095236	A	C	3.33142e-06	0.050438	0.010848	0.0122699	-0.3139	0.1253	6.30542e-05	21.618
Total bilirubin	Small-cell lung cancer	rs35115456	T	G	7.03655e-08	-0.12798	0.023742	0.783201	-0.059	0.2144	8.47496e-05	29.0569
Total bilirubin	Small-cell lung cancer	rs35136575	G	C	2.18862e-06	-0.063268	0.013361	0.7247	-0.0432	0.1225	6.54014e-05	22.4228
Total bilirubin	Small-cell lung cancer	rs35195642	T	C	1.27019e-06	0.069503	0.014347	0.427	-0.1181	0.1487	6.84511e-05	23.4685
Total bilirubin	Small-cell lung cancer	rs35264626	C	A	1.46386e-14	0.093412	0.012146	0.973	-0.0039	0.1154	0.0001725	59.1478
Total bilirubin	Small-cell lung cancer	rs35310041	T	C	4.38773e-10	-0.2748	0.044041	0.1305	-1.1121	0.7355	0.000113552	38.9331
Total bilirubin	Small-cell lung cancer	rs35481789	T	C	2.32434e-34	-0.14196	0.011612	0.555699	0.0713	0.121	0.000435766	149.458
Total bilirubin	Small-cell lung cancer	rs35747067	C	T	6.91847e-07	0.063278	0.012748	0.4152	-0.1032	0.1267	7.18646e-05	24.6389
Total bilirubin	Small-cell lung cancer	rs35768428	A	G	8.59805e-08	-0.076614	0.014309	0.4266	-0.1077	0.1354	8.36154e-05	28.668
Total bilirubin	Small-cell lung cancer	rs35915288	C	T	1.29051e-09	-0.11935	0.019666	0.831	-0.0537	0.2516	0.000107421	36.8309
Total bilirubin	Small-cell lung cancer	rs35982395	T	C	5.03269e-29	-0.32191	0.028787	0.5324	0.1754	0.281	0.000364622	125.048
Total bilirubin	Small-cell lung cancer	rs372338580	T	C	2.24621e-06	0.10669	0.022556	0.6414	-0.1376	0.2955	6.52559e-05	22.373
Total bilirubin	Small-cell lung cancer	rs3735964	A	C	1.17649e-06	-0.081675	0.016807	0.5161	-0.1198	0.1844	6.888e-05	23.6155
Total bilirubin	Small-cell lung cancer	rs3768321	T	G	9.24932e-08	-0.069753	0.01306	0.8486	0.0274	0.1433	8.32009e-05	28.5259
Total bilirubin	Small-cell lung cancer	rs3771330	C	T	1.0012e-09	0.52206	0.085452	0.8666	-0.0399	0.2378	0.000108861	37.3247
Total bilirubin	Small-cell lung cancer	rs377763	A	C	1.0753e-07	-0.067	0.012609	0.3722	-0.133	0.149	8.23526e-05	28.235
Total bilirubin	Small-cell lung cancer	rs3782067	A	G	4.80474e-06	-0.050923	0.011135	0.644899	-0.0561	0.1218	6.10023e-05	20.9145
Total bilirubin	Small-cell lung cancer	rs3782068	G	T	1.56711e-08	-0.061886	0.010945	0.69	-0.0454	0.1137	9.32476e-05	31.9708
Total bilirubin	Small-cell lung cancer	rs3827503	T	A	2.08891e-08	0.066247	0.01182	0.4095	-0.1072	0.1299	9.16184e-05	31.4121
Total bilirubin	Small-cell lung cancer	rs3848120	A	G	3.30697e-06	-0.050232	0.010801	0.1801	0.1483	0.1107	6.30857e-05	21.6288
Total bilirubin	Small-cell lung cancer	rs3851298	C	T	2.3871e-06	-0.082347	0.017455	0.4449	0.1088	0.1424	6.49161e-05	22.2564
Total bilirubin	Small-cell lung cancer	rs401618	G	A	6.43028e-07	-0.056438	0.011338	0.1404	0.1777	0.1205	7.2271e-05	24.7782
Total bilirubin	Small-cell lung cancer	rs4024061	T	C	1e-200	2.4236	0.062857	0.0789005	0.5199	0.2959	0.00431778	1486.67
Total bilirubin	Small-cell lung cancer	rs41264149	T	G	3.55959e-77	-0.44812	0.024094	0.1121	0.3626	0.2282	0.00100799	345.916
Total bilirubin	Small-cell lung cancer	rs4149021	A	G	1.02707e-11	0.33178	0.04877	0.3068	0.2095	0.205	0.000134977	46.2802
Total bilirubin	Small-cell lung cancer	rs4149056	C	T	1e-200	0.62359	0.014427	0.8823	-0.0197	0.1331	0.00542014	1868.3
Total bilirubin	Small-cell lung cancer	rs4149144	T	A	9.78814e-07	-0.14466	0.029548	0.2659	0.2101	0.1888	6.99094e-05	23.9685
Total bilirubin	Small-cell lung cancer	rs419563	A	G	3.09721e-07	0.053896	0.010532	0.3174	0.109	0.109	7.63806e-05	26.1873
Total bilirubin	Small-cell lung cancer	rs436637	T	A	9.41066e-09	0.06267	0.010916	0.4646	-0.0877	0.1199	9.61337e-05	32.9604
Total bilirubin	Small-cell lung cancer	rs4410790	C	T	5.05126e-29	-0.12041	0.010769	0.28	0.1217	0.1127	0.000364536	125.019
Total bilirubin	Small-cell lung cancer	rs4456702	T	C	2.54331e-57	-0.53448	0.033488	0.9912	0.0033	0.2972	0.000742484	254.733
Total bilirubin	Small-cell lung cancer	rs4475971	A	G	1.35021e-16	-0.08689	0.010507	0.3661	0.0991	0.1096	0.000199444	68.3884
Total bilirubin	Small-cell lung cancer	rs450244	C	T	2.67855e-31	-0.21226	0.018239	0.3995	-0.1732	0.2056	0.000394901	135.436
Total bilirubin	Small-cell lung cancer	rs45521138	T	C	8.03526e-144	-1.4277	0.055885	0.1993	-1.046	0.8149	0.00190013	652.655
Total bilirubin	Small-cell lung cancer	rs4617642	T	G	3.0761e-140	-0.30107	0.011937	0.1881	0.1737	0.132	0.0018521	636.128
Total bilirubin	Small-cell lung cancer	rs4663117	T	C	3.20383e-06	0.068463	0.0147	0.8394	0.0257	0.1268	6.32666e-05	21.6909
Total bilirubin	Small-cell lung cancer	rs4663341	T	C	8.91395e-09	-0.47006	0.081744	0.4938	-0.386	0.5641	9.64446e-05	33.067
Total bilirubin	Small-cell lung cancer	rs4695913	A	C	3.17592e-07	-0.053351	0.010435	0.4462	0.0812	0.1066	7.62416e-05	26.1397
Total bilirubin	Small-cell lung cancer	rs4712955	G	A	3.32966e-14	0.078761	0.010384	0.7989	0.0281	0.1102	0.000167782	57.5298
Total bilirubin	Small-cell lung cancer	rs4737010	A	G	2.21615e-16	-0.10159	0.012373	0.8203	0.0279	0.1229	0.000196604	67.4143
Total bilirubin	Small-cell lung cancer	rs4744036	A	G	1.0103e-07	-0.066668	0.01252	0.623	-0.0689	0.1401	8.27019e-05	28.3548
Total bilirubin	Small-cell lung cancer	rs4762863	G	T	1.77052e-08	0.060188	0.010685	0.1647	-0.1604	0.1154	9.25456e-05	31.7301
Total bilirubin	Small-cell lung cancer	rs4767908	C	G	1.71356e-11	-0.12793	0.019012	0.1051	0.3084	0.1903	0.000132056	45.2782
Total bilirubin	Small-cell lung cancer	rs4767948	A	G	4.56825e-06	-0.053682	0.011711	0.2475	-0.1291	0.1117	6.12869e-05	21.0121
Total bilirubin	Small-cell lung cancer	rs4791212	T	C	1.2458e-09	-0.078223	0.012878	0.4761	0.088	0.1234	0.000107609	36.8954
Total bilirubin	Small-cell lung cancer	rs4808579	C	T	5.85194e-11	-0.06958	0.010627	0.9153	-0.0115	0.1083	0.000125031	42.8694
Total bilirubin	Small-cell lung cancer	rs4858819	T	C	3.07929e-07	0.060353	0.011791	0.3793	0.1038	0.1181	7.64167e-05	26.1997
Total bilirubin	Small-cell lung cancer	rs4874171	T	C	6.84857e-07	-0.053571	0.010788	0.68	0.0452	0.1096	7.19236e-05	24.6591
Total bilirubin	Small-cell lung cancer	rs4919820	G	T	3.33388e-06	0.066318	0.014265	0.5105	0.0899	0.1366	6.30401e-05	21.6132
Total bilirubin	Small-cell lung cancer	rs4925546	G	A	6.00814e-10	-0.066518	0.010745	0.9411	-0.0081	0.11	0.000111774	38.3235
Total bilirubin	Small-cell lung cancer	rs4930027	A	G	8.53847e-07	-0.051287	0.010418	0.5254	0.069	0.1087	7.06871e-05	24.2352
Total bilirubin	Small-cell lung cancer	rs4945881	A	G	2.05779e-06	-0.063457	0.013366	0.0746603	0.2087	0.1171	6.57435e-05	22.5401
Total bilirubin	Small-cell lung cancer	rs499974	A	C	1.71356e-15	0.11364	0.014275	0.9142	-0.0136	0.1262	0.000184823	63.3739
Total bilirubin	Small-cell lung cancer	rs5030918	C	A	1.48139e-10	0.22012	0.034354	0.715501	-0.2313	0.6346	0.000119739	41.0548
Total bilirubin	Small-cell lung cancer	rs5112	G	C	9.36483e-11	0.072012	0.011118	0.00479999	0.3117	0.1105	0.000122357	41.9524
Total bilirubin	Small-cell lung cancer	rs522389	C	G	4.52898e-106	0.30779	0.014065	0.9031	0.0181	0.1484	0.00139492	478.883
Total bilirubin	Small-cell lung cancer	rs536899661	A	C	1.46619e-07	0.13402	0.025494	0.4659	-0.1927	0.2643	8.06034e-05	27.6352
Total bilirubin	Small-cell lung cancer	rs551676206	C	A	9.9816e-07	-0.25289	0.051694	0.848	0.215	1.1216	6.98036e-05	23.9322
Total bilirubin	Small-cell lung cancer	rs55649657	G	C	2.28455e-13	0.091747	0.012514	0.4793	0.0916	0.1295	0.000156765	53.7516
Total bilirubin	Small-cell lung cancer	rs55781538	C	T	1e-200	2.4919	0.035572	0.5641	-0.1789	0.3101	0.0141123	4907.32
Total bilirubin	Small-cell lung cancer	rs55889152	T	C	1.55561e-06	0.082176	0.017106	0.568499	0.1184	0.2076	6.73114e-05	23.0777
Total bilirubin	Small-cell lung cancer	rs55911137	C	G	2.5986e-07	0.17191	0.033376	0.2243	-0.9557	0.7865	7.73794e-05	26.5298
Total bilirubin	Small-cell lung cancer	rs559411160	T	A	6.59523e-08	-0.061152	0.01132	0.7872	0.0773	0.2862	8.5117e-05	29.1829
Total bilirubin	Small-cell lung cancer	rs55954808	C	G	1.0965e-08	-0.065762	0.011506	0.5081	-0.0785	0.1185	9.52763e-05	32.6664
Total bilirubin	Small-cell lung cancer	rs559567828	T	C	9.11045e-08	0.306	0.057262	0.4355	0.2214	0.2839	8.32911e-05	28.5568
Total bilirubin	Small-cell lung cancer	rs55974805	T	C	1.083e-06	0.058711	0.012041	0.4239	0.0928	0.116	6.9344e-05	23.7746
Total bilirubin	Small-cell lung cancer	rs56335880	T	C	5.72137e-45	-0.50712	0.036035	0.4968	-0.3451	0.5079	0.00057736	198.049
Total bilirubin	Small-cell lung cancer	rs5756519	C	G	9.61524e-08	-0.055835	0.010468	0.4181	0.0863	0.1065	8.29802e-05	28.4502
Total bilirubin	Small-cell lung cancer	rs58166918	G	C	1.8712e-07	0.11327	0.021733	0.703399	-0.0984	0.2584	7.92284e-05	27.1638
Total bilirubin	Small-cell lung cancer	rs58495645	T	C	3.68723e-06	0.11272	0.024354	0.146	-0.3051	0.2098	6.24826e-05	21.4221
Total bilirubin	Small-cell lung cancer	rs58515221	T	C	1.2273e-06	0.093967	0.01937	0.5573	0.1348	0.2298	6.86415e-05	23.5338
Total bilirubin	Small-cell lung cancer	rs58542926	T	C	2.4016e-11	0.13113	0.019632	0.9555	-0.0123	0.221	0.00013012	44.6144
Total bilirubin	Small-cell lung cancer	rs58849424	T	C	1.024e-07	-0.059346	0.01115	0.717399	0.0421	0.1163	8.26271e-05	28.3291
Total bilirubin	Small-cell lung cancer	rs59317050	T	C	1.62971e-06	0.098325	0.020507	0.25	0.2526	0.2196	6.70532e-05	22.9892
Total bilirubin	Small-cell lung cancer	rs593668	A	T	2.76376e-12	0.081037	0.011594	0.6654	0.0574	0.1328	0.000142483	48.854
Total bilirubin	Small-cell lung cancer	rs59616136	A	G	5.27594e-13	0.13158	0.018229	0.519	-0.1443	0.2238	0.000151954	52.102
Total bilirubin	Small-cell lung cancer	rs60064064	A	G	8.32914e-47	0.26406	0.018377	0.9124	-0.0293	0.2662	0.000601893	206.47
Total bilirubin	Small-cell lung cancer	rs60697520	T	G	2.21309e-182	0.36543	0.012681	0.4153	-0.111	0.1363	0.00241644	830.427
Total bilirubin	Small-cell lung cancer	rs6129760	G	A	3.37684e-09	0.06559	0.011094	0.0159401	0.2784	0.1155	0.000101948	34.9542
Total bilirubin	Small-cell lung cancer	rs61419985	C	T	1.39284e-11	0.37566	0.05558	0.4197	-0.5587	0.6925	0.000133235	45.6828
Total bilirubin	Small-cell lung cancer	rs61906076	G	C	2.83792e-06	0.10952	0.02339	0.4153	-0.1541	0.1891	6.39475e-05	21.9243
Total bilirubin	Small-cell lung cancer	rs61928468	C	T	1.17355e-14	-0.19534	0.025306	0.5822	-0.1652	0.3002	0.000173774	59.5848
Total bilirubin	Small-cell lung cancer	rs61984409	C	A	2.59119e-06	-0.050682	0.010781	0.5582	-0.0651	0.1112	6.44594e-05	22.0999
Total bilirubin	Small-cell lung cancer	rs62020701	C	G	1.0847e-06	-0.085051	0.017444	0.1844	0.4226	0.3184	6.93364e-05	23.7721
Total bilirubin	Small-cell lung cancer	rs62070678	T	C	3.10027e-06	0.050137	0.010749	0.3935	-0.0923	0.1081	6.34568e-05	21.7561
Total bilirubin	Small-cell lung cancer	rs62088207	T	C	1.87021e-06	0.068011	0.014267	0.717399	0.0594	0.1641	6.6281e-05	22.7244
Total bilirubin	Small-cell lung cancer	rs62191634	T	C	1.8174e-09	0.16582	0.027574	0.9251	-0.0255	0.2719	0.000105476	36.1638
Total bilirubin	Small-cell lung cancer	rs62192905	A	G	1.05075e-22	-0.2213	0.022564	0.750601	-0.0751	0.2362	0.000280501	96.1902
Total bilirubin	Small-cell lung cancer	rs62192912	T	C	1e-200	-0.713	0.011407	0.9589	-0.0062	0.1193	0.0112678	3906.93
Total bilirubin	Small-cell lung cancer	rs62193978	A	G	3.56443e-09	-0.23176	0.039258	0.4494	0.2954	0.3905	0.000101649	34.8514
Total bilirubin	Small-cell lung cancer	rs62260779	T	C	1.66311e-06	-0.083016	0.017329	0.3972	0.1515	0.1789	6.6938e-05	22.9497
Total bilirubin	Small-cell lung cancer	rs62396718	C	T	3.27899e-06	-0.079482	0.017083	0.4201	-0.1548	0.192	6.31403e-05	21.6476
Total bilirubin	Small-cell lung cancer	rs62446370	A	G	1.14541e-06	-0.11447	0.02353	0.6594	0.0827	0.1876	6.90295e-05	23.6668
Total bilirubin	Small-cell lung cancer	rs635634	T	C	1.63983e-11	-0.090527	0.013441	0.731499	0.0459	0.1337	0.0001323	45.3621
Total bilirubin	Small-cell lung cancer	rs6431264	C	G	4.78575e-06	0.047835	0.010458	0.2007	-0.1364	0.1066	6.10229e-05	20.9216
Total bilirubin	Small-cell lung cancer	rs6431630	A	G	1e-200	-1.3289	0.0165	0.2915	0.1882	0.1784	0.0185695	6486.59
Total bilirubin	Small-cell lung cancer	rs6437090	A	G	3.05351e-21	0.11601	0.012262	0.407	-0.1189	0.1435	0.000261024	89.5093
Total bilirubin	Small-cell lung cancer	rs662138	G	C	9.89464e-14	-0.098706	0.013262	0.3152	-0.1502	0.1495	0.000161556	55.3948
Total bilirubin	Small-cell lung cancer	rs66567403	T	C	1e-200	0.7852	0.025024	0.4348	-0.296	0.3791	0.00286369	984.571
Total bilirubin	Small-cell lung cancer	rs6705372	C	T	1.40378e-15	0.083403	0.010444	0.9354	0.0088	0.1082	0.000185983	63.7719
Total bilirubin	Small-cell lung cancer	rs6710522	A	G	1.1181e-06	-0.080855	0.016604	0.5409	0.1005	0.1643	6.91645e-05	23.7131
Total bilirubin	Small-cell lung cancer	rs6710850	T	A	3.84636e-08	0.089557	0.016289	0.557	0.0913	0.1555	8.81651e-05	30.2281
Total bilirubin	Small-cell lung cancer	rs6723231	G	T	9.41521e-07	-0.084963	0.017327	0.3981	-0.1447	0.1712	7.01306e-05	24.0443
Total bilirubin	Small-cell lung cancer	rs6723922	C	T	8.74581e-24	0.10741	0.010682	0.508401	0.0722	0.1092	0.000294836	101.108
Total bilirubin	Small-cell lung cancer	rs6731997	G	A	5.95594e-07	0.064764	0.012972	0.8674	0.0215	0.1289	7.27021e-05	24.926
Total bilirubin	Small-cell lung cancer	rs6749139	A	G	1.76449e-06	0.13413	0.028068	0.517399	-0.1813	0.2801	6.66078e-05	22.8365
Total bilirubin	Small-cell lung cancer	rs6749421	G	A	3.14775e-110	-0.24442	0.010953	0.00980709	-0.2842	0.11	0.00145045	497.975
Total bilirubin	Small-cell lung cancer	rs6750065	T	C	1.44112e-12	0.083615	0.011809	0.9531	0.0074	0.1264	0.000146219	50.1351
Total bilirubin	Small-cell lung cancer	rs6750559	A	G	9.95405e-14	-0.07904	0.010621	0.2862	0.1243	0.1166	0.000161517	55.3813
Total bilirubin	Small-cell lung cancer	rs6756050	C	T	2.14981e-40	-0.25333	0.019037	0.5325	0.1464	0.2345	0.00051627	177.083
Total bilirubin	Small-cell lung cancer	rs6762415	G	T	1.1623e-06	-0.050622	0.010412	0.166	0.148	0.1069	6.89454e-05	23.638
Total bilirubin	Small-cell lung cancer	rs676388	C	T	2.51762e-10	0.065972	0.010429	0.4739	-0.0771	0.1077	0.00011671	40.016
Total bilirubin	Small-cell lung cancer	rs6802898	T	C	2.48731e-08	-0.088014	0.015789	0.8122	0.0335	0.1409	9.06317e-05	31.0738
Total bilirubin	Small-cell lung cancer	rs680841	A	G	3.72392e-104	-0.23269	0.010733	0.2106	0.1445	0.1154	0.00136913	470.017
Total bilirubin	Small-cell lung cancer	rs6822348	T	A	3.21647e-09	-0.066919	0.011303	0.9161	-0.0122	0.1154	0.000102233	35.0519
Total bilirubin	Small-cell lung cancer	rs687339	T	C	3.92374e-55	-0.19337	0.012362	0.5007	0.0996	0.1479	0.000713207	244.681
Total bilirubin	Small-cell lung cancer	rs6908688	G	A	1.79821e-06	-0.098515	0.020632	0.4953	-0.1359	0.1994	6.64995e-05	22.7993
Total bilirubin	Small-cell lung cancer	rs6927091	T	C	1.196e-06	0.13686	0.028182	0.9453	-0.016	0.2338	6.87867e-05	23.5836
Total bilirubin	Small-cell lung cancer	rs6943025	A	T	7.29508e-09	0.086979	0.015038	0.1263	-0.2543	0.1663	9.75734e-05	33.454
Total bilirubin	Small-cell lung cancer	rs6969159	A	G	1.39749e-06	0.065893	0.013655	0.4651	-0.1056	0.1445	6.79189e-05	23.286
Total bilirubin	Small-cell lung cancer	rs6987080	G	C	7.16523e-07	0.051932	0.010477	0.0779704	0.1958	0.1111	7.16622e-05	24.5695
Total bilirubin	Small-cell lung cancer	rs7036417	T	C	4.3938e-08	0.059229	0.010819	0.2576	-0.1386	0.1224	8.74141e-05	29.9705
Total bilirubin	Small-cell lung cancer	rs7040995	G	C	1.9762e-06	-0.049856	0.010483	0.1718	-0.1462	0.107	6.59721e-05	22.6185
Total bilirubin	Small-cell lung cancer	rs7047279	C	T	1.3498e-07	0.055414	0.010511	0.4624	0.0786	0.1069	8.10664e-05	27.794
Total bilirubin	Small-cell lung cancer	rs705753	G	C	7.94895e-09	0.059946	0.01039	0.473	-0.0766	0.1067	9.70895e-05	33.2881
Total bilirubin	Small-cell lung cancer	rs710160	C	T	4.20669e-06	0.054696	0.011888	0.3951	-0.0937	0.1102	6.17436e-05	21.1687
Total bilirubin	Small-cell lung cancer	rs7119809	A	G	1.5384e-07	0.090388	0.017223	0.2527	0.2041	0.1784	8.0333e-05	27.5425
Total bilirubin	Small-cell lung cancer	rs7138177	G	A	2.21922e-16	0.13354	0.016266	0.3823	-0.1419	0.1624	0.000196563	67.4002
Total bilirubin	Small-cell lung cancer	rs7139079	A	G	1.685e-11	0.071223	0.010581	0.8024	0.0268	0.1072	0.000132146	45.3093
Total bilirubin	Small-cell lung cancer	rs71547261	G	A	1.96169e-06	0.053825	0.011314	0.928	-0.0105	0.116	6.60134e-05	22.6327
Total bilirubin	Small-cell lung cancer	rs71581981	A	G	3.91228e-10	-0.23704	0.03788	0.4244	-0.3078	0.3854	0.000114209	39.1583
Total bilirubin	Small-cell lung cancer	rs719928	A	G	4.06584e-06	0.09489	0.020592	0.4633	-0.1452	0.198	6.19358e-05	21.2346
Total bilirubin	Small-cell lung cancer	rs7205582	A	G	1.87478e-06	0.050693	0.010635	0.1297	0.1631	0.1076	6.627e-05	22.7207
Total bilirubin	Small-cell lung cancer	rs7213285	A	G	2.23939e-06	0.066342	0.014024	0.2716	-0.1602	0.1457	6.52725e-05	22.3786
Total bilirubin	Small-cell lung cancer	rs7222046	G	A	1.40929e-12	0.074576	0.010528	0.4233	0.0857	0.107	0.000146342	50.1772
Total bilirubin	Small-cell lung cancer	rs7223257	C	T	1.20631e-06	-0.053224	0.010963	0.8843	0.0157	0.1079	6.87466e-05	23.5698
Total bilirubin	Small-cell lung cancer	rs72493178	T	C	1.7517e-07	0.14884	0.028492	0.5525	0.1901	0.32	7.95946e-05	27.2894
Total bilirubin	Small-cell lung cancer	rs72681698	C	T	4.33192e-08	0.27171	0.049611	0.4868	-1.0509	1.5113	8.74867e-05	29.9954
Total bilirubin	Small-cell lung cancer	rs72729610	G	A	1.27421e-06	-0.067298	0.013893	0.705	-0.0504	0.1332	6.84396e-05	23.4646
Total bilirubin	Small-cell lung cancer	rs72824926	G	A	7.80243e-08	0.065857	0.01226	0.2156	0.1522	0.1229	8.41611e-05	28.8551
Total bilirubin	Small-cell lung cancer	rs72835688	T	C	4.89892e-06	-0.10344	0.022639	0.697999	0.0935	0.2408	6.08921e-05	20.8767
Total bilirubin	Small-cell lung cancer	rs72844021	T	A	1.39605e-11	0.25442	0.037643	0.8109	0.1516	0.6336	0.00013323	45.6808
Total bilirubin	Small-cell lung cancer	rs72867545	G	A	3.25162e-07	0.06863	0.013435	0.8247	-0.0289	0.1304	7.61105e-05	26.0947
Total bilirubin	Small-cell lung cancer	rs72972205	C	T	1.38644e-27	0.27939	0.025669	0.2499	0.3978	0.3458	0.000345445	118.469
Total bilirubin	Small-cell lung cancer	rs72972302	T	C	9.76787e-35	0.20691	0.016828	0.8397	-0.0413	0.2042	0.00044079	151.181
Total bilirubin	Small-cell lung cancer	rs72973551	A	G	4.48962e-06	-0.31021	0.067621	0.7548	0.0823	0.2634	6.13828e-05	21.045
Total bilirubin	Small-cell lung cancer	rs72976383	T	C	1e-200	1.3643	0.028735	0.9304	0.0301	0.3452	0.00653245	2254.23
Total bilirubin	Small-cell lung cancer	rs72982158	G	C	2.05599e-06	-0.21429	0.045133	0.3351	0.9831	1.02	6.57524e-05	22.5432
Total bilirubin	Small-cell lung cancer	rs72982255	A	G	4.14753e-07	0.083984	0.01659	0.5762	0.0922	0.1649	7.47468e-05	25.6272
Total bilirubin	Small-cell lung cancer	rs73001714	A	G	4.15719e-15	0.30455	0.038794	0.662799	-0.1829	0.4194	0.000179736	61.6294
Total bilirubin	Small-cell lung cancer	rs7304019	C	T	6.10225e-07	-0.055431	0.011113	0.8261	0.0242	0.1101	7.25665e-05	24.8796
Total bilirubin	Small-cell lung cancer	rs73062310	T	C	3.89942e-117	1.0797	0.04691	0.5269	0.4457	0.7044	0.00154287	529.755
Total bilirubin	Small-cell lung cancer	rs73066338	A	G	2.83204e-22	-0.24386	0.025122	0.4299	0.1929	0.2445	0.000274776	94.2264
Total bilirubin	Small-cell lung cancer	rs73069303	T	C	8.31764e-27	0.39878	0.037201	0.8586	0.1102	0.6186	0.000335071	114.91
Total bilirubin	Small-cell lung cancer	rs73071387	A	G	5.79189e-08	-0.16039	0.029564	0.8461	0.044	0.2266	8.58452e-05	29.4326
Total bilirubin	Small-cell lung cancer	rs73080739	A	G	2.34045e-14	-0.13196	0.017294	0.4776	0.1093	0.1539	0.000169803	58.2229
Total bilirubin	Small-cell lung cancer	rs73081746	G	C	3.03781e-06	0.21825	0.046751	0.698601	-0.1381	0.3565	6.35659e-05	21.7935
Total bilirubin	Small-cell lung cancer	rs73083829	A	C	7.80549e-16	0.11136	0.01382	0.9941	-0.0011	0.1469	0.000189359	64.9295
Total bilirubin	Small-cell lung cancer	rs73105542	A	T	4.35412e-13	0.23909	0.033004	0.8317	-0.05	0.2351	0.000153055	52.4795
Total bilirubin	Small-cell lung cancer	rs73105592	T	C	8.23948e-14	-0.16572	0.022194	0.1482	-0.3321	0.2297	0.000162605	55.7543
Total bilirubin	Small-cell lung cancer	rs7310615	G	C	1.29271e-36	-0.13195	0.010439	0.3666	0.0972	0.1076	0.000465826	159.772
Total bilirubin	Small-cell lung cancer	rs73108328	G	C	4.56773e-22	-0.20758	0.021493	0.9217	0.0195	0.199	0.000272009	93.2775
Total bilirubin	Small-cell lung cancer	rs7312591	C	G	6.99359e-22	-0.19238	0.02001	0.2955	-0.1883	0.18	0.000269546	92.4327
Total bilirubin	Small-cell lung cancer	rs73169738	G	A	1.59089e-07	0.10188	0.019436	0.0670101	0.5137	0.2804	8.01409e-05	27.4767
Total bilirubin	Small-cell lung cancer	rs738409	G	C	5.07645e-07	0.063153	0.012572	0.3437	0.1197	0.1264	7.35991e-05	25.2336
Total bilirubin	Small-cell lung cancer	rs73971708	G	A	1.09979e-06	0.067166	0.013783	0.5377	-0.092	0.1493	6.92638e-05	23.7471
Total bilirubin	Small-cell lung cancer	rs73999222	C	T	2.26178e-10	-0.14589	0.023002	0.5668	0.1748	0.3053	0.000117326	40.2272
Total bilirubin	Small-cell lung cancer	rs7416	G	A	7.81358e-07	-0.060649	0.012277	0.0636502	0.2382	0.1285	7.11798e-05	24.4041
Total bilirubin	Small-cell lung cancer	rs7421360	G	A	3.02273e-09	0.063076	0.010636	0.7624	-0.0326	0.1078	0.000102577	35.1699
Total bilirubin	Small-cell lung cancer	rs7421653	A	G	3.22077e-07	-0.13097	0.02563	0.603	-0.1175	0.226	7.6162e-05	26.1124
Total bilirubin	Small-cell lung cancer	rs74493872	G	A	7.30836e-07	0.13741	0.027743	0.5109	-0.3775	0.5742	7.15523e-05	24.5318
Total bilirubin	Small-cell lung cancer	rs74499005	T	C	3.00054e-13	0.37904	0.051961	0.1826	-0.7595	0.5699	0.000155193	53.2127
Total bilirubin	Small-cell lung cancer	rs74570242	A	G	2.56691e-06	-0.20714	0.044045	0.4299	-0.5618	0.7116	6.45107e-05	22.1174
Total bilirubin	Small-cell lung cancer	rs74964662	G	A	3.24116e-13	0.21016	0.028851	0.1378	-0.4939	0.3328	0.000154752	53.0614
Total bilirubin	Small-cell lung cancer	rs75008620	T	C	6.99729e-08	0.19704	0.036547	0.660201	-0.273	0.6211	8.478e-05	29.0673
Total bilirubin	Small-cell lung cancer	rs75060952	T	C	6.0615e-07	0.10894	0.021835	0.8724	-0.03	0.1868	7.26042e-05	24.8925
Total bilirubin	Small-cell lung cancer	rs75130623	T	C	1e-200	-1.3251	0.041634	0.1881	-0.8543	0.649	0.00294608	1012.98
Total bilirubin	Small-cell lung cancer	rs7526446	A	C	1.62761e-10	0.069682	0.010899	0.9359	0.0091	0.1136	0.000119218	40.876
Total bilirubin	Small-cell lung cancer	rs75431060	G	C	2.71588e-07	-0.12344	0.024005	0.4845	0.2706	0.3871	7.71258e-05	26.4429
Total bilirubin	Small-cell lung cancer	rs75437891	T	C	2.72647e-11	-0.24757	0.037167	0.785899	0.0842	0.3101	0.000129405	44.3691
Total bilirubin	Small-cell lung cancer	rs75452345	A	G	1.0538e-06	-0.077453	0.015867	0.3295	-0.1708	0.1752	6.94995e-05	23.828
Total bilirubin	Small-cell lung cancer	rs75795514	T	G	1.8916e-09	0.19436	0.032356	0.4964	0.4572	0.6722	0.000105241	36.0831
Total bilirubin	Small-cell lung cancer	rs75871290	T	C	1.92088e-24	0.21533	0.021103	0.9357	0.0155	0.1926	0.000303608	104.117
Total bilirubin	Small-cell lung cancer	rs75881960	G	C	5.06991e-193	0.42681	0.014392	0.6916	0.058	0.1461	0.00255882	879.482
Total bilirubin	Small-cell lung cancer	rs759173	C	T	6.38999e-58	0.2254	0.014047	0.6635	0.0672	0.1544	0.000750481	257.478
Total bilirubin	Small-cell lung cancer	rs7595960	A	T	3.58096e-159	-0.45401	0.01688	0.6418	-0.0781	0.168	0.0021057	723.412
Total bilirubin	Small-cell lung cancer	rs7605850	T	C	1.6223e-08	0.060267	0.01067	0.8428	0.0217	0.1093	9.30497e-05	31.9029
Total bilirubin	Small-cell lung cancer	rs76083814	T	C	2.063e-06	0.084672	0.017836	0.2637	0.199	0.178	6.57327e-05	22.5364
Total bilirubin	Small-cell lung cancer	rs76172264	C	G	1.0096e-07	-0.11439	0.021481	0.9136	0.0192	0.1765	8.27097e-05	28.3574
Total bilirubin	Small-cell lung cancer	rs7641325	A	G	4.28489e-07	0.053102	0.010503	0.6599	0.0483	0.1098	7.45569e-05	25.562
Total bilirubin	Small-cell lung cancer	rs766588	T	C	3.7151e-07	-0.053802	0.010584	0.8926	-0.0156	0.1156	7.53684e-05	25.8403
Total bilirubin	Small-cell lung cancer	rs7667722	A	G	2.35321e-07	-0.053586	0.010366	0.2593	-0.122	0.1082	7.7942e-05	26.7227
Total bilirubin	Small-cell lung cancer	rs76895192	T	C	8.64371e-29	-0.59235	0.053201	0.4214	0.6026	0.7495	0.000361481	123.97
Total bilirubin	Small-cell lung cancer	rs76895963	G	T	1.49751e-08	0.22519	0.039771	0.641201	0.1481	0.3179	9.35082e-05	32.0601
Total bilirubin	Small-cell lung cancer	rs77038686	C	T	2.71281e-08	0.16883	0.03037	0.0156099	0.6016	0.2488	9.01354e-05	30.9036
Total bilirubin	Small-cell lung cancer	rs77162755	A	G	4.9272e-26	-0.83168	0.078804	0.0342302	1.1328	0.535	0.000324788	111.382
Total bilirubin	Small-cell lung cancer	rs77194853	C	T	2.44822e-06	-0.14758	0.031316	0.4255	-0.3335	0.4184	6.47768e-05	22.2087
Total bilirubin	Small-cell lung cancer	rs77349740	C	T	1e-200	-1.2643	0.026979	0.7934	0.0567	0.2164	0.00636503	2196.08
Total bilirubin	Small-cell lung cancer	rs77516207	A	G	1.0728e-07	0.2545	0.047891	0.7331	-0.2195	0.6437	8.23677e-05	28.2402
Total bilirubin	Small-cell lung cancer	rs77542940	T	G	2.29774e-17	0.14613	0.017236	0.9635	-0.0067	0.1474	0.000209623	71.8796
Total bilirubin	Small-cell lung cancer	rs7770144	A	G	2.21529e-07	-0.053956	0.010415	0.8036	0.0272	0.1096	7.82802e-05	26.8387
Total bilirubin	Small-cell lung cancer	rs77805781	G	C	6.72202e-11	-0.25755	0.039459	0.5956	-0.1973	0.3718	0.000124252	42.6021
Total bilirubin	Small-cell lung cancer	rs78076848	A	G	1.31978e-14	-0.41683	0.054104	0.6909	-0.1286	0.3235	0.000173105	59.3553
Total bilirubin	Small-cell lung cancer	rs78118051	G	A	1e-200	1.7693	0.040378	0.8	-0.1658	0.6545	0.00556946	1920.05
Total bilirubin	Small-cell lung cancer	rs78198652	A	C	1e-200	-0.91136	0.015546	0.9984	-0.0003	0.1689	0.00992512	3436.71
Total bilirubin	Small-cell lung cancer	rs7828192	T	C	3.39227e-06	0.058743	0.012645	0.4053	0.1076	0.1293	6.29466e-05	21.5811
Total bilirubin	Small-cell lung cancer	rs78447894	C	A	1e-200	-0.83372	0.021361	0.5394	-0.1894	0.3087	0.00442381	1523.34
Total bilirubin	Small-cell lung cancer	rs78480755	G	A	1.9593e-06	-0.12482	0.026235	0.5755	0.1757	0.3138	6.60241e-05	22.6363
Total bilirubin	Small-cell lung cancer	rs78835907	A	G	6.5539e-17	-0.22884	0.027389	0.475501	0.2176	0.3049	0.000203586	69.809
Total bilirubin	Small-cell lung cancer	rs78952821	G	A	1.86621e-06	0.2015	0.042265	0.5211	0.1988	0.3099	6.62956e-05	22.7294
Total bilirubin	Small-cell lung cancer	rs7907226	C	G	1.35425e-11	-0.097065	0.014353	0.8322	-0.0299	0.1412	0.000133385	45.7341
Total bilirubin	Small-cell lung cancer	rs7918272	G	C	1.28091e-08	-0.059387	0.010439	0.507	0.0712	0.1074	9.4395e-05	32.3642
Total bilirubin	Small-cell lung cancer	rs7947951	G	A	8.93511e-16	-0.09012	0.011207	0.6072	-0.0549	0.1067	0.000188585	64.6642
Total bilirubin	Small-cell lung cancer	rs7948848	A	G	2.49574e-11	0.070916	0.010626	0.2738	0.1257	0.1148	0.000129902	44.5399
Total bilirubin	Small-cell lung cancer	rs79555334	A	G	3.67291e-06	0.08455	0.018265	0.4005	0.1733	0.2061	6.25008e-05	21.4283
Total bilirubin	Small-cell lung cancer	rs79636453	C	A	2.91743e-12	0.21279	0.030477	0.4131	-0.2893	0.3535	0.000142174	48.7481
Total bilirubin	Small-cell lung cancer	rs7966140	G	A	8.08723e-19	-0.15803	0.017837	0.6391	-0.0896	0.191	0.000228908	78.4938
Total bilirubin	Small-cell lung cancer	rs79694830	T	C	7.46294e-08	-0.12146	0.022577	0.3175	0.1587	0.1588	8.44155e-05	28.9424
Total bilirubin	Small-cell lung cancer	rs80151542	G	A	3.97411e-06	-0.117	0.025365	0.4443	-0.1977	0.2585	6.20583e-05	21.2766
Total bilirubin	Small-cell lung cancer	rs8041523	T	C	6.14257e-07	0.052276	0.010483	0.3855	0.097	0.1118	7.25316e-05	24.8676
Total bilirubin	Small-cell lung cancer	rs835269	T	C	9.90832e-08	0.085651	0.016074	0.66	-0.0756	0.1719	8.28144e-05	28.3934
Total bilirubin	Small-cell lung cancer	rs838563	G	A	4.11339e-71	-0.50782	0.028474	0.2593	-0.3595	0.3187	0.000926926	318.07
Total bilirubin	Small-cell lung cancer	rs850278	C	T	1.5073e-06	0.055911	0.011623	0.6282	-0.0573	0.1183	6.74922e-05	23.1397
Total bilirubin	Small-cell lung cancer	rs857720	C	T	2.47742e-21	-0.11102	0.011707	0.9381	-0.0087	0.112	0.000262254	89.9314
Total bilirubin	Small-cell lung cancer	rs879665	A	G	1e-200	0.62836	0.015196	0.2232	0.2154	0.1769	0.00496275	1709.85
Total bilirubin	Small-cell lung cancer	rs881657	G	A	1.96282e-07	-0.058746	0.011291	0.8754	-0.0185	0.1181	7.89555e-05	27.0702
Total bilirubin	Small-cell lung cancer	rs917572	C	T	2.11992e-08	0.072051	0.012862	0.0610394	-0.2505	0.1338	9.15268e-05	31.3807
Total bilirubin	Small-cell lung cancer	rs9268143	G	A	4.39319e-10	-0.074856	0.011997	0.1762	0.1701	0.1257	0.000113549	38.9321
Total bilirubin	Small-cell lung cancer	rs9368503	T	A	1.65109e-09	-0.062606	0.010384	0.9567	-0.0061	0.1119	0.000106018	36.3498
Total bilirubin	Small-cell lung cancer	rs9393678	T	C	1.13292e-17	0.090425	0.010564	0.7274	0.0372	0.1068	0.000213674	73.269
Total bilirubin	Small-cell lung cancer	rs9410397	C	T	1.60066e-16	0.18673	0.022636	0.606599	0.1511	0.2934	0.000198458	68.0501
Total bilirubin	Small-cell lung cancer	rs9438901	A	G	6.06443e-09	0.086254	0.014833	0.00843995	-0.3501	0.1329	9.8624e-05	33.8143
Total bilirubin	Small-cell lung cancer	rs9482771	C	G	1.2519e-08	0.059087	0.01038	0.487401	-0.0742	0.1068	9.4509e-05	32.4033
Total bilirubin	Small-cell lung cancer	rs9608828	G	C	3.83919e-06	-0.10233	0.02215	0.4129	-0.1476	0.1803	6.22524e-05	21.3431
Total bilirubin	Small-cell lung cancer	rs9616	T	A	4.64954e-07	0.057305	0.011369	0.1481	0.1883	0.1302	7.41026e-05	25.4062
Total bilirubin	Small-cell lung cancer	rs9636246	T	C	1.23931e-07	-0.059196	0.011195	0.9051	0.0138	0.1155	8.15504e-05	27.96
Total bilirubin	Small-cell lung cancer	rs964184	C	G	1.38835e-17	-0.13051	0.015289	0.8485	0.0284	0.1488	0.000212502	72.8668
Total bilirubin	Small-cell lung cancer	rs964653	A	T	2.0659e-08	-0.10735	0.019148	0.788301	-0.047	0.1749	9.16732e-05	31.4309
Total bilirubin	Small-cell lung cancer	rs9750891	G	A	1.10637e-67	0.39931	0.022966	0.1314	0.3124	0.2071	0.000881032	302.308
Total bilirubin	Small-cell lung cancer	rs9818740	A	G	2.46871e-09	-0.069354	0.011629	0.7188	0.0445	0.1237	0.000103738	35.5679
Total bilirubin	Small-cell lung cancer	rs9826148	T	C	2.62367e-07	-0.086051	0.016713	0.2622	-0.1915	0.1708	7.73205e-05	26.5096
Total bilirubin	Small-cell lung cancer	rs9892365	G	A	1.77039e-06	-0.052673	0.011024	0.6747	-0.05	0.1192	6.65877e-05	22.8296
Total bilirubin	Small-cell lung cancer	rs994379	C	G	2.98607e-10	-0.065487	0.010395	0.0869501	-0.1835	0.1072	0.000115754	39.6882
Total bilirubin	Small-cell lung cancer	rs9971862	G	T	7.25254e-07	-0.061931	0.0125	0.6035	0.0658	0.1268	7.15962e-05	24.5469
Glutathione S-transferase	Breast cancer	rs116788691	A	G	4.7863e-08	-0.3908	0.0716	0.6012	-0.0386	0.0739	0.00894945	29.7909
Glutathione S-transferase	Breast cancer	rs117829315	G	T	1.31826e-06	-0.616	0.1274	0.6427	-0.0236	0.0508	0.00703677	23.3788
Glutathione S-transferase	Breast cancer	rs12214820	A	G	9.77237e-08	0.1825	0.0342	0.9817	0.0005	0.0239	0.00855773	28.4756
Glutathione S-transferase	Breast cancer	rs140571584	T	C	1.8197e-08	0.2733	0.0486	0.743201	-0.0125	0.0383	0.0094947	31.6233
Glutathione S-transferase	Breast cancer	rs149723091	A	G	7.07946e-08	-0.5976	0.1109	0.3328	0.0521	0.0538	0.00872509	29.0374
Glutathione S-transferase	Breast cancer	rs2185401	T	C	8.12831e-07	-0.35	0.071	0.7902	0.0208	0.0781	0.00731223	24.3007
Glutathione S-transferase	Breast cancer	rs2290758	A	G	7.24436e-69	0.4157	0.0237	0.635501	-0.0084	0.0178	0.0853019	307.655
Glutathione S-transferase	Breast cancer	rs60042638	A	G	2.39883e-06	0.2116	0.0449	0.1651	0.0339	0.0245	0.00668717	22.2095
Glutathione S-transferase	Breast cancer	rs62407584	T	C	1.28825e-10	0.2117	0.0329	0.7706	0.007	0.0241	0.0123951	41.4047
Glutathione S-transferase	Breast cancer	rs72934249	T	C	3.89045e-07	-0.239	0.0471	0.744099	-0.015	0.0461	0.00774453	25.7486
Glutathione S-transferase	Breast cancer	rs73073444	T	C	2.51189e-06	-0.5614	0.1193	0.0849396	0.0814	0.0473	0.0066677	22.1444
Glutathione S-transferase	Breast cancer	rs74804168	T	C	1.31826e-06	0.208	0.043	0.8526	0.0066	0.0353	0.00704268	23.3986
Glutathione S-transferase	Breast cancer	rs75534686	T	C	3.01995e-06	0.4056	0.0869	0.6838	0.0254	0.0625	0.00656018	21.7849
Glutathione S-transferase	Breast cancer	rs7720426	A	G	3.63078e-06	-0.15	0.0324	0.8627	0.0038	0.0218	0.00645502	21.4335
Glutathione S-transferase	Breast cancer	rs7819300	T	C	2.18776e-06	-0.122	0.0258	0.4448	-0.014	0.0184	0.00673231	22.3604
Glutathione S-transferase	Breast cancer	rs78409028	A	G	1.14815e-06	0.7853	0.1614	0.1876	-0.1593	0.1209	0.00712486	23.6736
Glutathione S-transferase	Breast cancer	rs79104405	A	G	4.67735e-08	0.4456	0.0816	0.2841	0.0472	0.044	0.00895818	29.8202
Glutathione S-transferase	Breast cancer	rs9349647	T	C	1.04713e-09	0.3811	0.0625	0.7071	0.0108	0.0288	0.0111447	37.1807
Catalase	Breast cancer	rs10918963	C	T	2.45471e-06	-0.1459	0.2383	0.0235	0.0199	0.031	0.00666958	0.374854
Catalase	Breast cancer	rs116670019	T	C	3.54813e-06	-0.4967	0.2423	-0.3684	0.3151	0.1071	0.00647746	4.20225
Catalase	Breast cancer	rs116970161	T	G	1.12202e-06	0.4723	0.4094	0.0457	0.0554	0.097	0.0071351	1.33088
Catalase	Breast cancer	rs13381678	T	C	2.88403e-06	0.1712	0.1376	-0.0312	0.021	0.0366	0.00658859	1.548
Catalase	Breast cancer	rs1685815	A	G	9.12011e-07	-0.1454	0.755299	-0.0066	0.0211	0.0296	0.00726103	0.0370588
Catalase	Breast cancer	rs17089624	C	T	5.01187e-07	-0.2808	0.3814	-0.0282	0.0322	0.0559	0.00759065	0.542042
Catalase	Breast cancer	rs2745924	T	G	2.69153e-14	0.1894	0.0873193	-0.0304	0.0178	0.0249	0.0172357	4.70478
Catalase	Breast cancer	rs28549749	C	T	3.31131e-06	0.1215	0.5163	0.0117	0.0181	0.0261	0.00652598	0.0553794
Catalase	Breast cancer	rs3781709	C	T	2.45471e-09	-0.1729	0.0733297	0.0397	0.0222	0.029	0.01066	5.55943
Catalase	Breast cancer	rs4806509	T	G	6.76083e-07	0.1429	0.587	-0.0109	0.0201	0.0288	0.00740744	0.0592636
Catalase	Breast cancer	rs4970968	T	G	2.88403e-06	0.1208	0.1713	0.0253	0.0185	0.0258	0.00660139	0.497301
Catalase	Breast cancer	rs56106813	T	C	5.01187e-07	-0.257	0.4085	0.0338	0.0408	0.0511	0.00760895	0.395806
Catalase	Breast cancer	rs700715	C	T	2.23872e-07	-0.1358	0.0807793	0.0326	0.0187	0.0262	0.00807778	2.82618
Catalase	Breast cancer	rs7104301	G	A	5.12861e-11	0.1867	0.0367502	-0.0548	0.0262	0.0284	0.0129306	25.8089
Catalase	Breast cancer	rs73087640	T	C	2.5704e-06	0.1948	0.651499	-0.0153	0.0339	0.0414	0.00666638	0.0894027
Catalase	Breast cancer	rs79696893	G	A	4.7863e-06	0.3234	0.926	-0.004	0.0431	0.0707	0.0063025	0.121971
Superoxide dismutase	Breast cancer	rs10745788	T	A	4.57088e-06	-0.3101	0.9379	-0.0027	0.0352	0.0677	0.00631961	0.109318
Superoxide dismutase	Breast cancer	rs1114691	T	A	4.57088e-06	0.1136	0.2768	-0.0193	0.0178	0.0248	0.00632001	0.168432
Superoxide dismutase	Breast cancer	rs113089419	C	A	1.34896e-06	0.3207	0.0310899	0.1422	0.066	0.0664	0.00702133	106.404
Superoxide dismutase	Breast cancer	rs115992412	G	A	2.81838e-06	0.3879	0.4309	-0.0344	0.0436	0.0828	0.00660871	0.810376
Superoxide dismutase	Breast cancer	rs11861986	T	G	4.89779e-06	-0.1359	0.616401	0.0112	0.0223	0.0297	0.00630661	0.0486085
Superoxide dismutase	Breast cancer	rs148622725	T	C	1.94984e-06	0.7258	0.3009	0.0876	0.0847	0.1526	0.00681043	5.81821
Superoxide dismutase	Breast cancer	rs2695234	G	A	8.31764e-14	-0.3427	0.656	0.0143	0.0321	0.0459	0.0166166	0.272911
Superoxide dismutase	Breast cancer	rs3790028	C	G	3.46737e-06	-0.1721	0.087791	-0.0443	0.026	0.0371	0.00648049	3.84292
Superoxide dismutase	Breast cancer	rs4619877	A	G	7.94328e-08	-0.1522	0.1263	0.0291	0.019	0.0284	0.0086307	1.45219
Superoxide dismutase	Breast cancer	rs4803050	A	T	8.31764e-07	0.1501	0.7225	0.0075	0.0212	0.0305	0.00728791	0.0431604
Superoxide dismutase	Breast cancer	rs4856490	C	T	1.02329e-06	-0.1558	0.1566	-0.0324	0.0229	0.0319	0.00717864	0.989809
Superoxide dismutase	Breast cancer	rs73164157	C	A	1.14815e-06	0.4627	0.2307	-0.1377	0.1149	0.0951	0.00712444	4.02257
Superoxide dismutase	Breast cancer	rs7523327	A	G	2.81838e-06	-0.1164	0.1021	-0.0288	0.0176	0.0249	0.00658048	1.29973
Glutathione peroxidase	Breast cancer	rs1097234	A	C	1.62181e-73	0.5633	0.0311	0.3148	0.0247	0.0246	0.0904489	328.064
Glutathione peroxidase	Breast cancer	rs115356955	T	A	1.94984e-06	0.4396	0.0924	0.5465	0.061	0.1012	0.00681427	22.6345
Glutathione peroxidase	Breast cancer	rs11591099	G	A	8.70964e-11	0.2137	0.0329	0.02231	-0.0588	0.0257	0.0126275	42.1908
Glutathione peroxidase	Breast cancer	rs116766476	T	G	4.7863e-06	0.5526	0.1207	0.5107	0.1294	0.1967	0.00631356	20.9608
Glutathione peroxidase	Breast cancer	rs12567509	A	G	3.89045e-14	-0.219	0.029	0.0698795	0.0398	0.022	0.0169929	57.0285
Glutathione peroxidase	Breast cancer	rs12936913	T	C	3.0903e-06	-0.127	0.0272	0.1097	0.034	0.0213	0.00656488	21.8007
Glutathione peroxidase	Breast cancer	rs142938191	T	G	1.54882e-06	0.5354	0.1114	0.8276	0.0152	0.0697	0.00695303	23.0986
Glutathione peroxidase	Breast cancer	rs183153524	C	T	4.57088e-06	0.1872	0.0408	0.670199	0.0154	0.0362	0.00634084	21.0519
Glutathione peroxidase	Breast cancer	rs204523	T	A	1.94984e-06	-0.15	0.0315	0.8854	-0.0033	0.0228	0.0068266	22.6757
Glutathione peroxidase	Breast cancer	rs2783179	C	T	6.30957e-10	0.1617	0.0262	0.5297	-0.0113	0.0181	0.0114143	38.0906
Glutathione peroxidase	Breast cancer	rs59196483	C	T	5.49541e-08	0.2167	0.0399	0.4109	0.0208	0.0253	0.00886184	29.4966
Glutathione peroxidase	Breast cancer	rs61797068	C	G	3.63078e-06	0.1589	0.0343	0.9278	-0.0022	0.0243	0.0064634	21.4615
Glutathione peroxidase	Breast cancer	rs61821092	G	T	9.54993e-08	-0.2171	0.0407	0.0139399	-0.0699	0.0284	0.00855104	28.4532
Glutathione peroxidase	Breast cancer	rs661830	G	A	1.07152e-06	0.5174	0.1061	0.9002	0.0128	0.102	0.00715683	23.7806
Glutathione peroxidase	Breast cancer	rs6670797	A	G	1.1749e-12	-0.1938	0.0273	0.5029	-0.0125	0.0187	0.0150458	50.3944
Glutathione peroxidase	Breast cancer	rs6892733	A	G	3.98107e-06	0.1133	0.0246	0.0505603	0.0352	0.018	0.00638887	21.2124
Glutathione peroxidase	Breast cancer	rs6993770	T	A	1.04713e-06	-0.134	0.0274	0.9357	-0.0017	0.0213	0.00719762	23.9171
Glutathione peroxidase	Breast cancer	rs7186574	T	C	1.51356e-06	0.1706	0.0355	0.502	0.0151	0.0225	0.00695167	23.0941
Glutathione peroxidase	Breast cancer	rs72666819	G	C	1.99526e-07	0.5422	0.1042	0.6566	0.0343	0.0771	0.00814051	27.0759
Glutathione peroxidase	Breast cancer	rs73135263	G	C	4.16869e-06	-0.4228	0.0918	0.3423	0.0676	0.0712	0.00638879	21.2121
Glutathione peroxidase	Breast cancer	rs76331340	A	G	1.38038e-07	-0.3168	0.0601	0.3229	-0.0797	0.0806	0.00835212	27.7857
Glutathione peroxidase	Breast cancer	rs77041245	A	G	2.34423e-06	-0.579	0.1227	0.9538	-0.0042	0.0731	0.00670447	22.2673
Glutathione peroxidase	Breast cancer	rs78878568	C	G	7.76247e-12	0.4461	0.0652	0.1329	0.0825	0.0549	0.0139916	46.8133
Glutathione peroxidase	Breast cancer	rs79236197	T	C	1.04713e-06	0.362	0.0741	0.7038	0.0323	0.0849	0.00718237	23.8661
Glutathione peroxidase	Breast cancer	rs9883667	A	G	4.36516e-06	-0.284	0.0618	0.3647	0.0381	0.0421	0.00636072	21.1183
Albumin	Breast cancer	rs9271375	A	G	3.09999e-06	-0.0192712	0.0041306	0.0101599	-0.0506	0.0197	0.000188929	21.7666
Albumin	Breast cancer	rs2316307	C	T	8e-07	-0.0210809	0.00427239	0.01086	0.0454	0.0178	0.000211449	24.3465
Albumin	Breast cancer	rs7012814	A	G	1.79999e-06	0.019897	0.00416812	0.0117501	0.0507	0.0201	0.00019782	22.7874
Albumin	Breast cancer	rs9263474	C	A	1.5e-06	0.0206036	0.00428679	0.01588	-0.0504	0.0209	0.000200506	23.1005
Albumin	Breast cancer	rs10069690	T	C	5.19996e-08	0.0256734	0.00471521	0.01639	0.0464	0.0193	0.000257594	29.6459
Albumin	Breast cancer	rs28515851	G	A	1.6e-07	0.0246272	0.00469921	0.0178801	-0.048	0.0203	0.000238517	27.465
Albumin	Breast cancer	rs7292074	A	C	2.80001e-06	0.0248972	0.00531439	0.0263003	0.0489	0.022	0.000190526	21.948
Albumin	Breast cancer	rs114949263	C	T	3.29989e-14	0.0499753	0.00658947	0.0290402	0.0718	0.0329	0.000499605	57.5188
Albumin	Breast cancer	rs117068684	T	C	1.09999e-07	0.0715903	0.0134649	0.0339602	-0.2144	0.1011	0.000245581	28.2685
Albumin	Breast cancer	rs1461729	G	A	1.69981e-18	0.0603088	0.0068704	0.03766	0.0539	0.0259	0.000668991	77.0544
Albumin	Breast cancer	rs2112469	A	G	4.20001e-06	0.019141	0.00415974	0.0482903	-0.0349	0.0177	0.000183903	21.1737
Albumin	Breast cancer	rs12141189	C	T	3.09999e-06	0.0223856	0.00480187	0.0602504	0.0362	0.0193	0.000188804	21.7328
Albumin	Breast cancer	rs140567911	C	T	7.90005e-07	-0.053586	0.0108497	0.0782799	-0.1154	0.0655	0.000211887	24.3931
Albumin	Breast cancer	rs4925667	C	T	9.20005e-07	-0.0267572	0.00545279	0.0897408	-0.0368	0.0217	0.000209089	24.0793
Albumin	Breast cancer	rs370039106	C	T	2.5e-06	0.0270761	0.00575008	0.0930208	-0.0412	0.0245	0.000192556	22.173
Albumin	Breast cancer	rs55772354	A	G	1.89998e-08	-0.0809454	0.0143987	0.1067	-0.1105	0.0685	0.0002744	31.6037
Albumin	Breast cancer	rs11589479	A	G	2.69998e-10	0.0349953	0.00554322	0.1125	-0.0404	0.0255	0.000346235	39.8561
Albumin	Breast cancer	rs9901675	A	G	5.49997e-07	-0.0469371	0.00937219	0.1164	-0.08	0.0509	0.000217686	25.0813
Albumin	Breast cancer	rs7599	G	A	2e-07	-0.0222618	0.00427861	0.1281	-0.0289	0.019	0.000234987	27.0717
Albumin	Breast cancer	rs12613605	T	G	4.09996e-06	0.0231752	0.00503022	0.1378	-0.0312	0.021	0.000184399	21.2262
Albumin	Breast cancer	rs11048591	C	A	1.2e-06	0.0212942	0.00438373	0.1411	0.0292	0.0198	0.000205021	23.5958
Albumin	Breast cancer	rs13066322	T	C	1.2e-06	0.0203183	0.00418083	0.1594	-0.0257	0.0183	0.000205167	23.6184
Albumin	Breast cancer	rs1791936	A	G	6.4e-08	0.0228082	0.00421854	0.1637	0.0254	0.0183	0.000253886	29.2319
Albumin	Breast cancer	rs2116327	A	G	5.60003e-07	0.0220371	0.00440409	0.1685	-0.0259	0.0188	0.000217455	25.0378
Albumin	Breast cancer	rs59916403	T	G	1.09999e-06	-0.0211051	0.00433104	0.1695	-0.0246	0.0179	0.00020617	23.746
Albumin	Breast cancer	rs11656541	C	G	1.79999e-06	0.020747	0.00434545	0.1976	0.023	0.0178	0.000198046	22.7951
Albumin	Breast cancer	rs3749748	T	C	1.2e-06	-0.023417	0.00481436	0.1982	0.0313	0.0243	0.000205447	23.6584
Albumin	Breast cancer	rs11128594	G	A	6.20012e-12	-0.0359885	0.00523496	0.2026	-0.0288	0.0226	0.000410552	47.2608
Albumin	Breast cancer	rs6427619	T	A	1.29999e-06	0.0285588	0.00590121	0.2027	0.0377	0.0296	0.000203335	23.4206
Albumin	Breast cancer	rs555754	A	G	7.39997e-07	-0.0205267	0.00414669	0.2091	-0.0223	0.0177	0.000212773	24.5039
Albumin	Breast cancer	rs77849807	G	A	2e-06	0.080116	0.0168703	0.2164	0.0701	0.0567	0.000195763	22.5524
Albumin	Breast cancer	rs144097185	G	A	5.80003e-07	0.087489	0.0175077	0.2234	-0.1617	0.1328	0.000216908	24.9717
Albumin	Breast cancer	rs1980618	T	A	2.59998e-08	0.0241764	0.00434518	0.2241	-0.0229	0.0188	0.00026886	30.9576
Albumin	Breast cancer	rs117471348	A	C	1.79999e-06	0.1244	0.0260572	0.2245	0.1854	0.1526	0.000198012	22.7921
Albumin	Breast cancer	rs4470390	G	A	1.89998e-07	-0.0255899	0.00490821	0.234	-0.0269	0.0226	0.000236035	27.1826
Albumin	Breast cancer	rs8107347	A	G	2.80001e-09	-0.0258045	0.00434366	0.2358	-0.0214	0.0181	0.0003063	35.2922
Albumin	Breast cancer	rs3740688	T	G	8.49963e-15	0.0321874	0.00414786	0.2401	0.0233	0.0198	0.000522767	60.2176
Albumin	Breast cancer	rs17580	A	T	7.19946e-51	0.145105	0.00967283	0.2406	-0.1085	0.0925	0.00195121	225.039
Albumin	Breast cancer	rs633683	C	T	8.60003e-07	0.0207685	0.00422081	0.2582	-0.0206	0.0182	0.0002102	24.2113
Albumin	Breast cancer	rs112026770	A	G	8.50002e-08	-0.0312658	0.00583625	0.2685	0.0342	0.0309	0.000249347	28.6993
Albumin	Breast cancer	rs1260326	C	T	7.39946e-26	-0.0444079	0.00422344	0.2861	-0.0198	0.0186	0.000959712	110.557
Albumin	Breast cancer	rs10419198	T	C	2.70023e-32	-0.0559249	0.0047272	0.2894	-0.0213	0.0201	0.00121493	139.96
Albumin	Breast cancer	rs714682	A	T	3.79997e-07	0.021293	0.00419297	0.2933	-0.0187	0.0178	0.000223867	25.7887
Albumin	Breast cancer	rs11204752	C	T	1.89998e-06	0.0197387	0.00414099	0.2986	-0.0184	0.0177	0.000197415	22.7211
Albumin	Breast cancer	rs139974673	C	T	1.9002e-20	0.120695	0.0130233	0.3015	0.1245	0.1205	0.000745667	85.8888
Albumin	Breast cancer	rs3746250	A	G	4.70002e-06	-0.0202886	0.00443334	0.3042	0.0193	0.0188	0.000181874	20.9432
Albumin	Breast cancer	rs78484886	G	A	3.40001e-07	0.043423	0.00851706	0.305	0.0386	0.0376	0.00022562	25.9932
Albumin	Breast cancer	rs77542162	G	A	2.80027e-29	-0.156008	0.0138898	0.3278	0.1036	0.1059	0.00109409	126.154
Albumin	Breast cancer	rs60333700	T	C	1.29987e-14	0.0716423	0.00929661	0.3483	-0.0314	0.0335	0.00051545	59.3868
Albumin	Breast cancer	rs1455590	T	C	2.99999e-06	0.0230297	0.00493391	0.3508	-0.0228	0.0244	0.000189247	21.7868
Albumin	Breast cancer	rs6575424	T	C	7.10003e-08	0.0242304	0.00449731	0.3543	-0.0187	0.0202	0.000251998	29.0279
Albumin	Breast cancer	rs10518679	C	T	3.09999e-06	0.0268431	0.00575268	0.3606	0.0233	0.0255	0.000189197	21.7733
Albumin	Breast cancer	rs6939158	C	G	1.09999e-06	-0.0524585	0.0107551	0.3764	0.1045	0.1181	0.000206527	23.7905
Albumin	Breast cancer	rs58895965	A	C	3.50026e-31	0.0633893	0.00545847	0.3785	-0.0218	0.0247	0.00116981	134.862
Albumin	Breast cancer	rs560801017	G	C	1.79999e-06	0.0738667	0.0154842	0.3793	-0.0564	0.0641	0.000197603	22.7573
Albumin	Breast cancer	rs12433544	A	T	1e-06	0.0209287	0.00428646	0.3965	0.0155	0.0183	0.000207096	23.8389
Albumin	Breast cancer	rs6802898	T	C	1.2e-06	-0.0305276	0.0062936	0.3973	-0.0198	0.0234	0.000204259	23.5281
Albumin	Breast cancer	rs186663077	T	C	7.00003e-07	0.0854356	0.0172197	0.4028	-0.0427	0.0511	0.000213805	24.6165
Albumin	Breast cancer	rs80156335	C	T	1.6e-06	0.0202309	0.00421529	0.4034	-0.015	0.0179	0.000199937	23.0343
Albumin	Breast cancer	rs11622647	C	G	3.69999e-09	0.0333127	0.00565077	0.4036	-0.0198	0.0237	0.00030192	34.754
Albumin	Breast cancer	rs34284056	A	C	6.49995e-09	0.026938	0.00464163	0.412	-0.0175	0.0214	0.000292478	33.6814
Albumin	Breast cancer	rs9389272	A	G	2.5e-07	0.0271045	0.00525691	0.4121	0.0166	0.0202	0.000230731	26.5841
Albumin	Breast cancer	rs35092045	C	T	7.39997e-07	-0.020506	0.00414272	0.4167	-0.0149	0.0184	0.000212775	24.5014
Albumin	Breast cancer	rs2691584	C	T	1.09999e-07	0.0222855	0.00419618	0.4212	-0.0154	0.0191	0.000244951	28.2057
Albumin	Breast cancer	rs118150427	T	C	2.5e-06	-0.0447336	0.00949935	0.4281	-0.0473	0.0597	0.000192655	22.1758
Albumin	Breast cancer	rs9616	T	A	2.30001e-09	0.0271068	0.00453724	0.4468	0.0164	0.0216	0.000309756	35.6922
Albumin	Breast cancer	rs1557403	C	G	9.40005e-07	0.0285466	0.00582249	0.4483	0.0157	0.0207	0.000208788	24.0376
Albumin	Breast cancer	rs565840574	G	A	3.09999e-07	0.0271702	0.00531181	0.4486	0.0139	0.0183	0.000227171	26.1638
Albumin	Breast cancer	rs17139411	A	G	8.50002e-07	-0.0780431	0.0158496	0.4498	0.0229	0.0304	0.000210591	24.2456
Albumin	Breast cancer	rs55676222	T	A	4e-06	0.0327335	0.00710053	0.4592	-0.0275	0.0371	0.000184541	21.2522
Albumin	Breast cancer	rs61138558	A	G	2.30001e-06	-0.0373102	0.00788965	0.4604	-0.0255	0.0345	0.000194166	22.3635
Albumin	Breast cancer	rs5763003	T	C	6.19998e-07	-0.0373839	0.00749808	0.47	-0.0251	0.0348	0.000215834	24.8582
Albumin	Breast cancer	rs4886992	C	T	5.69994e-10	-0.0316658	0.00510933	0.485801	0.0162	0.0232	0.000333498	38.4108
Albumin	Breast cancer	rs10737488	C	G	4.00037e-11	0.0513234	0.00777342	0.5111	0.0217	0.033	0.00037871	43.592
Albumin	Breast cancer	rs11658449	G	A	5.99998e-07	0.0673221	0.0134913	0.5162	0.0367	0.0566	0.000216332	24.9005
Albumin	Breast cancer	rs2749539	C	T	3.19963e-16	0.0340991	0.00417647	0.5184	0.0115	0.0178	0.00057871	66.6603
Albumin	Breast cancer	rs10898	T	C	3.89996e-06	0.0219704	0.00475738	0.534399	-0.0149	0.024	0.000185318	21.3275
Albumin	Breast cancer	rs6935537	C	T	9.20005e-08	-0.0279125	0.00522502	0.5419	0.0131	0.0214	0.000247732	28.5379
Albumin	Breast cancer	rs58546652	T	C	3.09999e-09	-0.0253582	0.00427752	0.5424	-0.0112	0.0183	0.00030511	35.1441
Albumin	Breast cancer	rs9855653	C	T	1.5e-07	-0.0220889	0.00420644	0.5451	0.0112	0.0184	0.000239327	27.5752
Albumin	Breast cancer	rs1262441	C	G	2.99999e-07	-0.0224888	0.00438772	0.5921	0.0096	0.018	0.000228201	26.2697
Albumin	Breast cancer	rs11621961	T	C	4.90004e-27	0.045893	0.00426222	0.5962	-0.0098	0.0185	0.00100648	115.937
Albumin	Breast cancer	rs8179236	G	C	2.5e-06	-0.0472763	0.010043	0.6074	0.0146	0.0284	0.000192342	22.1595
Albumin	Breast cancer	rs1672981	C	T	3.29989e-23	0.0823067	0.00829477	0.6252	0.0178	0.0365	0.000854658	98.4604
Albumin	Breast cancer	rs72692809	T	C	1.59993e-13	0.0490453	0.00664466	0.6487	-0.013	0.0285	0.000472817	54.4815
Albumin	Breast cancer	rs6519133	C	T	5.1e-07	0.0212412	0.00422785	0.6519	-0.0081	0.018	0.000219138	25.2417
Albumin	Breast cancer	rs117573928	T	C	4.60002e-07	-0.0450884	0.00893856	0.6575	0.0209	0.0472	0.000221048	25.4445
Albumin	Breast cancer	rs11121396	C	T	1.79999e-06	0.0201616	0.00422209	0.6645	0.0078	0.0179	0.000198134	22.8032
Albumin	Breast cancer	rs2933243	A	G	1.40001e-08	0.0303081	0.0053382	0.666801	0.0098	0.0229	0.000279924	32.235
Albumin	Breast cancer	rs79249947	C	T	2.19999e-06	-0.0674665	0.0142427	0.6805	-0.0272	0.0659	0.000194769	22.4384
Albumin	Breast cancer	rs13079232	G	C	1.09999e-06	-0.0233995	0.00480045	0.682801	-0.0083	0.0203	0.000206397	23.7602
Albumin	Breast cancer	rs12896856	C	T	6.79986e-11	0.0342477	0.00524917	0.6854	-0.0088	0.0216	0.000369722	42.5678
Albumin	Breast cancer	rs6734238	G	A	4.90004e-09	-0.0246448	0.00421347	0.686099	-0.0078	0.0192	0.000296981	34.2114
Albumin	Breast cancer	rs56132601	A	C	1.2e-07	-0.0458103	0.00866485	0.6903	0.0115	0.0288	0.000242691	27.9514
Albumin	Breast cancer	rs1962003	A	C	7.49998e-07	-0.0224076	0.0045292	0.6977	-0.0074	0.0191	0.000212586	24.4764
Albumin	Breast cancer	rs55881006	A	G	1.2e-09	-0.0695923	0.0114547	0.7074	-0.0149	0.0398	0.000320463	36.9109
Albumin	Breast cancer	rs74892229	A	G	4.60045e-14	-0.0514658	0.00682197	0.716101	-0.0108	0.0297	0.000493898	56.9138
Albumin	Breast cancer	rs57274629	G	A	4.60045e-11	0.0286584	0.00435395	0.7252	-0.0062	0.0177	0.000376115	43.3248
Albumin	Breast cancer	rs117080418	A	T	7.10003e-10	-0.128004	0.020767	0.7347	-0.1111	0.3278	0.000330029	37.9926
Albumin	Breast cancer	rs2245407	A	C	1e-07	-0.0429939	0.00807777	0.7579	-0.0112	0.0364	0.00024603	28.329
Albumin	Breast cancer	rs12976591	T	C	3.50002e-06	0.0211213	0.00455365	0.7605	0.0055	0.0182	0.000186893	21.514
Albumin	Breast cancer	rs120626	T	A	3.2e-06	0.0202324	0.00434154	0.7633	-0.0056	0.0185	0.000188672	21.7174
Albumin	Breast cancer	rs185241389	T	C	2.1e-06	-0.0316642	0.0066792	0.768799	-0.0081	0.0276	0.000195205	22.4744
Albumin	Breast cancer	rs9912287	A	G	1.20005e-16	0.0415659	0.00501919	0.7866	-0.0058	0.0216	0.000595002	68.5815
Albumin	Breast cancer	rs142385484	T	C	9.09913e-26	0.0619075	0.00589862	0.7925	0.0063	0.0241	0.000956082	110.15
Albumin	Breast cancer	rs12880244	A	T	1.79999e-06	-0.0289469	0.00605953	0.8001	0.0077	0.0304	0.000198243	22.8206
Albumin	Breast cancer	rs3818871	A	G	3.09999e-06	-0.0215098	0.00461182	0.8133	0.0048	0.0203	0.000188905	21.7534
Albumin	Breast cancer	rs115744844	C	A	1.79999e-07	0.0917847	0.0175838	0.8152	0.008	0.0342	0.000236724	27.2468
Albumin	Breast cancer	rs4900227	C	G	9.49948e-17	0.0346906	0.00417399	0.8227	-0.004	0.0177	0.000599572	69.075
Albumin	Breast cancer	rs150687233	T	C	4.60002e-06	0.0199376	0.00435002	0.831	-0.0039	0.0182	0.000182471	21.007
Albumin	Breast cancer	rs79687284	C	G	5.60003e-07	0.0566294	0.0113137	0.843	0.0132	0.0668	0.000217464	25.0539
Albumin	Breast cancer	rs2546056	C	T	3.69999e-07	-0.0308033	0.00606146	0.8478	0.0046	0.024	0.000224285	25.825
Albumin	Breast cancer	rs6855246	G	A	2.59998e-07	-0.0406328	0.0078869	0.8547	-0.0138	0.0754	0.000230418	26.5424
Albumin	Breast cancer	rs61978271	A	T	1.2e-06	-0.0243514	0.00501733	0.8573	0.0039	0.022	0.000204516	23.5561
Albumin	Breast cancer	rs10144453	C	T	4.79999e-06	-0.0239676	0.00523983	0.8607	0.0037	0.0213	0.000181809	20.9226
Albumin	Breast cancer	rs74599168	T	C	2.39999e-06	0.0366284	0.00776653	0.8617	0.0057	0.0329	0.000193079	22.2424
Albumin	Breast cancer	rs13108218	G	A	4.60045e-11	-0.0281529	0.00427562	0.8672	0.0032	0.019	0.000376551	43.3559
Albumin	Breast cancer	rs13380872	A	G	7.29995e-07	-0.029637	0.00598192	0.8672	-0.0044	0.0265	0.000213221	24.5464
Albumin	Breast cancer	rs35732506	C	T	3.69999e-07	0.0314335	0.00618393	0.8817	0.0039	0.0259	0.000224377	25.8378
Albumin	Breast cancer	rs58087925	T	C	2.69998e-06	-0.0229299	0.00488281	0.8938	0.0026	0.0198	0.000191479	22.0528
Albumin	Breast cancer	rs72829457	T	C	3.19963e-11	0.0433745	0.00653662	0.9114	0.0043	0.0385	0.000382157	44.0314
Albumin	Breast cancer	rs59601394	C	G	1.6e-09	-0.048906	0.00810748	0.9213	-0.004	0.0403	0.000315896	36.3875
Albumin	Breast cancer	rs6804118	A	G	3.59998e-06	-0.0206126	0.00444695	0.9373	0.0015	0.0185	0.000186526	21.4853
Albumin	Breast cancer	rs2556569	T	C	1.09999e-06	-0.048338	0.00991465	0.962	0.0013	0.0279	0.000206436	23.7696
Albumin	Breast cancer	rs28929474	T	C	7.29458e-185	0.428915	0.0147921	0.9663	-0.0027	0.0634	0.00725037	840.781
Albumin	Breast cancer	rs72623855	A	G	3.09999e-06	-0.0489824	0.0105023	0.9679	-0.0019	0.0462	0.000188835	21.7526
Albumin	Breast cancer	rs34754216	T	C	1.80011e-12	-0.0302553	0.0042924	0.9695	-0.0007	0.019	0.000431362	49.6824
Albumin	Breast cancer	rs1053951	A	G	4e-06	0.0192793	0.00418145	0.9734	-0.0006	0.0178	0.000184721	21.2583
Albumin	Breast cancer	rs644887	A	G	1.29999e-06	0.0204135	0.00421527	0.9924	-0.0002	0.0182	0.000203608	23.4522
Albumin	Breast cancer	rs116446940	C	T	2.59998e-06	-0.107534	0.0228622	0.9955	-0.0005	0.0884	0.000192215	22.1236
Total bilirubin	Breast cancer	rs1292043	G	A	4.53524e-12	-0.089185	0.012889	0.00297797	-0.0677	0.0228	0.00013964	47.879
Total bilirubin	Breast cancer	rs11897336	A	C	1e-200	-0.84755	0.027125	0.00302998	-0.1245	0.042	0.00283976	976.318
Total bilirubin	Breast cancer	rs55974805	T	C	1.083e-06	0.058711	0.012041	0.00319897	0.0569	0.0193	6.9344e-05	23.7746
Total bilirubin	Breast cancer	rs3848120	A	G	3.30697e-06	-0.050232	0.010801	0.00437804	0.0525	0.0184	6.30857e-05	21.6288
Total bilirubin	Breast cancer	rs1807609	C	T	1.40991e-09	0.068569	0.011325	0.00772894	0.0545	0.0205	0.00010692	36.6589
Total bilirubin	Breast cancer	rs3768321	T	G	9.24932e-08	-0.069753	0.01306	0.00783592	0.0636	0.0239	8.32009e-05	28.5259
Total bilirubin	Breast cancer	rs4791212	T	C	1.2458e-09	-0.078223	0.012878	0.00793104	-0.055	0.0207	0.000107609	36.8954
Total bilirubin	Breast cancer	rs9438901	A	G	6.06443e-09	0.086254	0.014833	0.00829908	-0.0582	0.022	9.8624e-05	33.8143
Total bilirubin	Breast cancer	rs9482771	C	G	1.2519e-08	0.059087	0.01038	0.00919602	-0.046	0.0176	9.4509e-05	32.4033
Total bilirubin	Breast cancer	rs144235567	A	G	5.31655e-10	0.19445	0.031315	0.00922104	0.146	0.0561	0.000112457	38.5577
Total bilirubin	Breast cancer	rs73108328	G	C	4.56773e-22	-0.20758	0.021493	0.0103901	-0.086	0.0336	0.000272009	93.2775
Total bilirubin	Breast cancer	rs4808579	C	T	5.85194e-11	-0.06958	0.010627	0.0113399	0.0457	0.018	0.000125031	42.8694
Total bilirubin	Breast cancer	rs2413660	A	G	4.85311e-06	0.047794	0.010456	0.0117001	-0.0446	0.0177	6.09416e-05	20.8937
Total bilirubin	Breast cancer	rs12599263	A	C	1.5122e-06	0.049955	0.010386	0.0195898	-0.0411	0.0176	6.74772e-05	23.1346
Total bilirubin	Breast cancer	rs12824084	T	C	4.10015e-12	-0.099466	0.014345	0.0204602	0.0467	0.0202	0.000140221	48.0782
Total bilirubin	Breast cancer	rs2260051	T	A	7.66267e-08	-0.056032	0.010425	0.0217	0.0426	0.0186	8.42575e-05	28.8882
Total bilirubin	Breast cancer	rs72972205	C	T	1.38644e-27	0.27939	0.025669	0.0228302	0.1307	0.0574	0.000345445	118.469
Total bilirubin	Breast cancer	rs10995596	A	C	7.50568e-07	-0.097758	0.019758	0.0237799	0.0999	0.0442	7.14024e-05	24.4804
Total bilirubin	Breast cancer	rs377763	A	C	1.0753e-07	-0.067	0.012609	0.0243501	-0.0559	0.0248	8.23526e-05	28.235
Total bilirubin	Breast cancer	rs3097557	C	T	6.01105e-07	-0.051917	0.010402	0.0260801	-0.0413	0.0186	7.26572e-05	24.9107
Total bilirubin	Breast cancer	rs143800624	T	C	5.05057e-07	0.20483	0.040767	0.0328103	-0.1641	0.0769	7.36313e-05	25.2447
Total bilirubin	Breast cancer	rs9268143	G	A	4.39319e-10	-0.074856	0.011997	0.0342397	0.0442	0.0209	0.000113549	38.9321
Total bilirubin	Breast cancer	rs4858819	T	C	3.07929e-07	0.060353	0.011791	0.0397402	0.0403	0.0196	7.64167e-05	26.1997
Total bilirubin	Breast cancer	rs71581981	A	G	3.91228e-10	-0.23704	0.03788	0.0416601	-0.1318	0.0647	0.000114209	39.1583
Total bilirubin	Breast cancer	rs13384101	A	G	1.95975e-32	-0.14275	0.012037	0.04176	0.0479	0.0235	0.000410074	140.642
Total bilirubin	Breast cancer	rs1389742	G	A	7.54137e-07	0.051752	0.010461	0.0437401	0.0382	0.0189	7.13842e-05	24.4742
Total bilirubin	Breast cancer	rs77162755	A	G	4.9272e-26	-0.83168	0.078804	0.04489	-0.1923	0.0959	0.000324788	111.382
Total bilirubin	Breast cancer	rs72982158	G	C	2.05599e-06	-0.21429	0.045133	0.0483003	0.3283	0.1663	6.57524e-05	22.5432
Total bilirubin	Breast cancer	rs559411160	T	A	6.59523e-08	-0.061152	0.01132	0.0500196	-0.0931	0.0475	8.5117e-05	29.1829
Total bilirubin	Breast cancer	rs11217176	A	G	3.37233e-06	0.054286	0.011682	0.0507797	0.0378	0.0193	6.29853e-05	21.5944
Total bilirubin	Breast cancer	rs74964662	G	A	3.24116e-13	0.21016	0.028851	0.0524904	0.1047	0.054	0.000154752	53.0614
Total bilirubin	Breast cancer	rs2587534	A	G	3.48498e-14	0.07894	0.010415	0.0578695	0.0338	0.0178	0.000167544	57.4481
Total bilirubin	Breast cancer	rs75008620	T	C	6.99729e-08	0.19704	0.036547	0.0587003	-0.1914	0.1012	8.478e-05	29.0673
Total bilirubin	Breast cancer	rs1490384	T	C	4.44867e-08	-0.056746	0.01037	0.0601506	0.033	0.0176	8.73374e-05	29.9442
Total bilirubin	Breast cancer	rs7223257	C	T	1.20631e-06	-0.053224	0.010963	0.0615106	-0.0336	0.018	6.87466e-05	23.5698
Total bilirubin	Breast cancer	rs4456702	T	C	2.54331e-57	-0.53448	0.033488	0.0628999	-0.0923	0.0497	0.000742484	254.733
Total bilirubin	Breast cancer	rs28898605	G	A	1e-200	-0.63742	0.018555	0.0634907	0.0605	0.0326	0.00343054	1180.13
Total bilirubin	Breast cancer	rs118050111	A	C	1.7623e-09	-0.17435	0.02897	0.0641904	-0.1138	0.0615	0.000105639	36.2199
Total bilirubin	Breast cancer	rs189863445	G	A	1.48491e-23	-0.54707	0.054689	0.0662201	0.1263	0.0688	0.000291799	100.066
Total bilirubin	Breast cancer	rs10210101	C	T	4.92947e-25	0.28328	0.02741	0.0701197	-0.0916	0.0506	0.000311461	106.81
Total bilirubin	Breast cancer	rs62192912	T	C	1e-200	-0.713	0.011407	0.0703898	-0.036	0.0199	0.0112678	3906.93
Total bilirubin	Breast cancer	rs78447894	C	A	1e-200	-0.83372	0.021361	0.0749601	0.0892	0.0501	0.00442381	1523.34
Total bilirubin	Breast cancer	rs73080739	A	G	2.34045e-14	-0.13196	0.017294	0.0778305	0.0448	0.0254	0.000169803	58.2229
Total bilirubin	Breast cancer	rs28655385	A	C	2.40658e-22	-0.10093	0.01038	0.0789096	-0.0312	0.0177	0.000275709	94.5466
Total bilirubin	Breast cancer	rs6749139	A	G	1.76449e-06	0.13413	0.028068	0.0790606	-0.0821	0.0467	6.66078e-05	22.8365
Total bilirubin	Breast cancer	rs73971708	G	A	1.09979e-06	0.067166	0.013783	0.0803193	-0.0436	0.0249	6.92638e-05	23.7471
Total bilirubin	Breast cancer	rs78198652	A	C	1e-200	-0.91136	0.015546	0.0822792	0.0485	0.0279	0.00992512	3436.71
Total bilirubin	Breast cancer	rs1477141	G	T	2.2571e-07	0.053588	0.010351	0.0866702	-0.0303	0.0177	7.81739e-05	26.8022
Total bilirubin	Breast cancer	rs3771330	C	T	1.0012e-09	0.52206	0.085452	0.0869201	-0.0685	0.04	0.000108861	37.3247
Total bilirubin	Breast cancer	rs10211468	T	C	1.42099e-07	0.058589	0.011133	0.0887401	-0.0325	0.0191	8.07788e-05	27.6954
Total bilirubin	Breast cancer	rs12816889	T	G	3.03879e-11	0.092944	0.013987	0.0902901	-0.0375	0.0221	0.000128784	44.1564
Total bilirubin	Breast cancer	rs74499005	T	C	3.00054e-13	0.37904	0.051961	0.0915609	0.1661	0.0984	0.000155193	53.2127
Total bilirubin	Breast cancer	rs17864702	T	C	1e-200	-1.1837	0.037598	0.0936009	-0.1	0.0596	0.00288287	991.183
Total bilirubin	Breast cancer	rs12210150	T	C	2.2227e-09	0.081028	0.013548	0.0940308	0.0442	0.0264	0.000104328	35.7701
Total bilirubin	Breast cancer	rs114165349	C	G	5.17726e-15	0.26919	0.034411	0.0948004	0.0793	0.0475	0.000178472	61.196
Total bilirubin	Breast cancer	rs7304019	C	T	6.10225e-07	-0.055431	0.011113	0.0974608	0.0304	0.0183	7.25665e-05	24.8796
Total bilirubin	Breast cancer	rs35768428	A	G	8.59805e-08	-0.076614	0.014309	0.0988508	0.0372	0.0225	8.36154e-05	28.668
Total bilirubin	Breast cancer	rs6710850	T	A	3.84636e-08	0.089557	0.016289	0.1037	0.0419	0.0258	8.81651e-05	30.2281
Total bilirubin	Breast cancer	rs80151542	G	A	3.97411e-06	-0.117	0.025365	0.1049	0.0705	0.0435	6.20583e-05	21.2766
Total bilirubin	Breast cancer	rs117106970	A	G	3.60811e-07	0.12209	0.023993	0.1059	0.0818	0.0506	7.55237e-05	25.8935
Total bilirubin	Breast cancer	rs62193978	A	G	3.56443e-09	-0.23176	0.039258	0.1061	-0.1035	0.0641	0.000101649	34.8514
Total bilirubin	Breast cancer	rs7047279	C	T	1.3498e-07	0.055414	0.010511	0.1066	0.0287	0.0178	8.10664e-05	27.794
Total bilirubin	Breast cancer	rs419563	A	G	3.09721e-07	0.053896	0.010532	0.1067	-0.0293	0.0181	7.63806e-05	26.1873
Total bilirubin	Breast cancer	rs1840144	T	A	1e-200	0.93714	0.011652	0.1089	0.0316	0.0197	0.0185189	6468.57
Total bilirubin	Breast cancer	rs7828192	T	C	3.39227e-06	0.058743	0.012645	0.1094	0.0347	0.0217	6.29466e-05	21.5811
Total bilirubin	Breast cancer	rs450244	C	T	2.67855e-31	-0.21226	0.018239	0.1116	-0.0538	0.0338	0.000394901	135.436
Total bilirubin	Breast cancer	rs13432536	T	C	7.35868e-34	0.30997	0.025552	0.1123	0.0905	0.057	0.00042907	147.16
Total bilirubin	Breast cancer	rs77038686	C	T	2.71281e-08	0.16883	0.03037	0.1123	-0.0656	0.0413	9.01354e-05	30.9036
Total bilirubin	Breast cancer	rs1572931	T	C	3.82041e-06	-0.069234	0.014983	0.1128	-0.0446	0.0282	6.22787e-05	21.3521
Total bilirubin	Breast cancer	rs34507316	A	G	4.28637e-06	0.050689	0.011026	0.1137	-0.03	0.019	6.16438e-05	21.1345
Total bilirubin	Breast cancer	rs17865699	C	T	1.76072e-09	0.20981	0.03486	0.114	0.0945	0.0598	0.000105652	36.2241
Total bilirubin	Breast cancer	rs551676206	C	A	9.9816e-07	-0.25289	0.051694	0.1142	-0.2839	0.1797	6.98036e-05	23.9322
Total bilirubin	Breast cancer	rs11045360	A	G	9.9227e-07	-0.062298	0.012731	0.1156	0.0317	0.0201	6.98422e-05	23.9455
Total bilirubin	Breast cancer	rs55911137	C	G	2.5986e-07	0.17191	0.033376	0.1158	-0.1981	0.126	7.73794e-05	26.5298
Total bilirubin	Breast cancer	rs1050540	T	C	3.88911e-06	0.05106	0.011058	0.1162	0.0283	0.018	6.2188e-05	21.321
Total bilirubin	Breast cancer	rs1047891	A	C	7.12853e-16	0.08994	0.011147	0.1175	0.0297	0.019	0.000189859	65.1013
Total bilirubin	Breast cancer	rs536899661	A	C	1.46619e-07	0.13402	0.025494	0.1231	-0.0679	0.0441	8.06034e-05	27.6352
Total bilirubin	Breast cancer	rs186880492	T	C	1.6855e-07	-0.26796	0.051224	0.1239	-0.0656	0.0426	7.98148e-05	27.3648
Total bilirubin	Breast cancer	rs283483	T	A	2.23821e-21	-0.2256	0.023762	0.124	-0.0721	0.0469	0.000262859	90.1389
Total bilirubin	Breast cancer	rs6731997	G	A	5.95594e-07	0.064764	0.012972	0.1252	-0.0329	0.0215	7.27021e-05	24.926
Total bilirubin	Breast cancer	rs4744036	A	G	1.0103e-07	-0.066668	0.01252	0.1255	-0.0353	0.023	8.27019e-05	28.3548
Total bilirubin	Breast cancer	rs78952821	G	A	1.86621e-06	0.2015	0.042265	0.1288	0.0777	0.0511	6.62956e-05	22.7294
Total bilirubin	Breast cancer	rs759173	C	T	6.38999e-58	0.2254	0.014047	0.1316	-0.0388	0.0257	0.000750481	257.478
Total bilirubin	Breast cancer	rs4149144	T	A	9.78814e-07	-0.14466	0.029548	0.1336	0.0469	0.0313	6.99094e-05	23.9685
Total bilirubin	Breast cancer	rs2002534	A	G	6.51028e-14	-0.095244	0.012703	0.1355	-0.0313	0.021	0.000163952	56.2164
Total bilirubin	Breast cancer	rs738409	G	C	5.07645e-07	0.063153	0.012572	0.1373	0.0313	0.021	7.35991e-05	25.2336
Total bilirubin	Breast cancer	rs115874184	T	C	3.09151e-07	0.17499	0.034192	0.1403	0.0956	0.0648	7.63958e-05	26.1925
Total bilirubin	Breast cancer	rs2968478	G	T	1.42856e-11	-0.072259	0.010697	0.1403	-0.0265	0.018	0.000133084	45.631
Total bilirubin	Breast cancer	rs204887	G	A	2.53787e-07	-0.057078	0.011072	0.1452	0.0307	0.0211	7.75134e-05	26.5757
Total bilirubin	Breast cancer	rs7139079	A	G	1.685e-11	0.071223	0.010581	0.1453	0.0259	0.0178	0.000132146	45.3093
Total bilirubin	Breast cancer	rs149939008	T	C	1.74462e-20	-0.50445	0.054373	0.1458	0.183	0.1258	0.000251007	86.0735
Total bilirubin	Breast cancer	rs17864771	G	T	2.334e-18	0.29895	0.034204	0.1465	0.1198	0.0825	0.000222778	76.3912
Total bilirubin	Breast cancer	rs111459884	A	C	1e-200	1.4152	0.045693	0.1471	-0.1576	0.1087	0.00279028	959.26
Total bilirubin	Breast cancer	rs145966524	T	C	9.977e-125	-0.63716	0.026812	0.1477	0.0588	0.0406	0.00164456	564.727
Total bilirubin	Breast cancer	rs7595960	A	T	3.58096e-159	-0.45401	0.01688	0.1478	-0.0402	0.0278	0.0021057	723.412
Total bilirubin	Breast cancer	rs662138	G	C	9.89464e-14	-0.098706	0.013262	0.1498	-0.0359	0.025	0.000161556	55.3948
Total bilirubin	Breast cancer	rs676388	C	T	2.51762e-10	0.065972	0.010429	0.151	0.0257	0.0179	0.00011671	40.016
Total bilirubin	Breast cancer	rs66567403	T	C	1e-200	0.7852	0.025024	0.1536	0.0882	0.0618	0.00286369	984.571
Total bilirubin	Breast cancer	rs189623924	G	A	4.8827e-06	0.34339	0.075142	0.154	0.1537	0.1079	6.09128e-05	20.8838
Total bilirubin	Breast cancer	rs7641325	A	G	4.28489e-07	0.053102	0.010503	0.1594	-0.0257	0.0183	7.45569e-05	25.562
Total bilirubin	Breast cancer	rs7310615	G	C	1.29271e-36	-0.13195	0.010439	0.1618	0.0251	0.0179	0.000465826	159.772
Total bilirubin	Breast cancer	rs78118051	G	A	1e-200	1.7693	0.040378	0.1643	-0.1482	0.1065	0.00556946	1920.05
Total bilirubin	Breast cancer	rs6723922	C	T	8.74581e-24	0.10741	0.010682	0.1655	0.0252	0.0181	0.000294836	101.108
Total bilirubin	Breast cancer	rs75437891	T	C	2.72647e-11	-0.24757	0.037167	0.1688	-0.0707	0.0514	0.000129405	44.3691
Total bilirubin	Breast cancer	rs241424	A	G	3.86598e-06	-0.048259	0.010449	0.1693	0.0265	0.0193	6.22164e-05	21.3308
Total bilirubin	Breast cancer	rs10153240	G	C	5.8011e-08	0.056357	0.010389	0.1695	-0.0246	0.0179	8.58294e-05	29.4272
Total bilirubin	Breast cancer	rs144697124	T	G	7.77177e-08	0.18583	0.034589	0.1699	0.1294	0.0943	8.41868e-05	28.8639
Total bilirubin	Breast cancer	rs2242100	T	C	1e-200	-0.51987	0.010816	0.1716	-0.0257	0.0188	0.00669367	2310.23
Total bilirubin	Breast cancer	rs56335880	T	C	5.72137e-45	-0.50712	0.036035	0.1736	0.111	0.0816	0.00057736	198.049
Total bilirubin	Breast cancer	rs4024061	T	C	1e-200	2.4236	0.062857	0.1741	-0.0686	0.0505	0.00431778	1486.67
Total bilirubin	Breast cancer	rs7918272	G	C	1.28091e-08	-0.059387	0.010439	0.1743	-0.0242	0.0178	9.4395e-05	32.3642
Total bilirubin	Breast cancer	rs35136575	G	C	2.18862e-06	-0.063268	0.013361	0.1773	-0.0274	0.0203	6.54014e-05	22.4228
Total bilirubin	Breast cancer	rs11635675	G	T	7.82889e-21	0.10214	0.010909	0.1882	0.0238	0.0181	0.000255644	87.6641
Total bilirubin	Breast cancer	rs143663553	G	C	1e-200	2.513	0.045799	0.1959	0.1493	0.1154	0.00870564	3010.74
Total bilirubin	Breast cancer	rs77349740	C	T	1e-200	-1.2643	0.026979	0.1965	-0.0468	0.0363	0.00636503	2196.08
Total bilirubin	Breast cancer	rs112570954	A	T	1e-200	-0.67126	0.019822	0.1981	0.0428	0.0333	0.00333397	1146.8
Total bilirubin	Breast cancer	rs148968964	T	C	4.64729e-52	-0.84666	0.055757	0.199	0.0892	0.0694	0.000672128	230.579
Total bilirubin	Breast cancer	rs6750065	T	C	1.44112e-12	0.083615	0.011809	0.2056	0.0266	0.021	0.000146219	50.1351
Total bilirubin	Breast cancer	rs73062310	T	C	3.89942e-117	1.0797	0.04691	0.2079	0.1489	0.1182	0.00154287	529.755
Total bilirubin	Breast cancer	rs1985732	G	A	2.1457e-06	-0.053367	0.01126	0.2083	0.0261	0.0207	6.55187e-05	22.4631
Total bilirubin	Breast cancer	rs150614501	C	T	1.06414e-40	-0.32699	0.024476	0.2086	-0.057	0.0453	0.00052034	178.479
Total bilirubin	Breast cancer	rs62191634	T	C	1.8174e-09	0.16582	0.027574	0.2097	-0.0572	0.0456	0.000105476	36.1638
Total bilirubin	Breast cancer	rs7421653	A	G	3.22077e-07	-0.13097	0.02563	0.2116	-0.0477	0.0381	7.6162e-05	26.1124
Total bilirubin	Breast cancer	rs113410524	A	G	1e-200	2.465	0.047593	0.2122	-0.0633	0.0507	0.00776404	2682.55
Total bilirubin	Breast cancer	rs10180708	C	T	2.16721e-15	-0.092433	0.011653	0.2169	0.0268	0.0217	0.000183495	62.9185
Total bilirubin	Breast cancer	rs11592315	G	A	1.37499e-06	-0.14055	0.029107	0.2204	-0.0901	0.0735	6.80084e-05	23.3167
Total bilirubin	Breast cancer	rs28903685	G	A	1.35957e-23	0.51245	0.051184	0.2218	0.0865	0.0708	0.000292303	100.238
Total bilirubin	Breast cancer	rs73105542	A	T	4.35412e-13	0.23909	0.033004	0.222	0.0474	0.0388	0.000153055	52.4795
Total bilirubin	Breast cancer	rs2844484	G	A	3.67316e-07	-0.054202	0.010659	0.2224	-0.0228	0.0187	7.54206e-05	25.8582
Total bilirubin	Breast cancer	rs73081746	G	C	3.03781e-06	0.21825	0.046751	0.2299	-0.0713	0.0594	6.35659e-05	21.7935
Total bilirubin	Breast cancer	rs9826148	T	C	2.62367e-07	-0.086051	0.016713	0.2306	-0.0342	0.0285	7.73205e-05	26.5096
Total bilirubin	Breast cancer	rs12673943	C	T	4.44467e-06	0.049656	0.01082	0.2309	-0.0213	0.0178	6.1431e-05	21.0615
Total bilirubin	Breast cancer	rs75431060	G	C	2.71588e-07	-0.12344	0.024005	0.2332	0.0757	0.0635	7.71258e-05	26.4429
Total bilirubin	Breast cancer	rs6710522	A	G	1.1181e-06	-0.080855	0.016604	0.2339	0.0325	0.0273	6.91645e-05	23.7131
Total bilirubin	Breast cancer	rs7205582	A	G	1.87478e-06	0.050693	0.010635	0.2348	0.0214	0.018	6.627e-05	22.7207
Total bilirubin	Breast cancer	rs78835907	A	G	6.5539e-17	-0.22884	0.027389	0.2354	0.0605	0.051	0.000203586	69.809
Total bilirubin	Breast cancer	rs6908688	G	A	1.79821e-06	-0.098515	0.020632	0.2362	-0.0396	0.0334	6.64995e-05	22.7993
Total bilirubin	Breast cancer	rs838563	G	A	4.11339e-71	-0.50782	0.028474	0.2384	-0.0607	0.0515	0.000926926	318.07
Total bilirubin	Breast cancer	rs2087826	A	G	1.6966e-06	0.049707	0.010384	0.2395	-0.0212	0.018	6.68347e-05	22.9143
Total bilirubin	Breast cancer	rs9636246	T	C	1.23931e-07	-0.059196	0.011195	0.2431	-0.0225	0.0193	8.15504e-05	27.96
Total bilirubin	Breast cancer	rs112506672	G	C	1.37753e-20	-0.21452	0.02306	0.2434	0.0604	0.0518	0.000252367	86.54
Total bilirubin	Breast cancer	rs10769315	C	T	3.8952e-06	0.058682	0.01271	0.2436	-0.0259	0.0222	6.21751e-05	21.3166
Total bilirubin	Breast cancer	rs635634	T	C	1.63983e-11	-0.090527	0.013441	0.2474	0.0256	0.0221	0.0001323	45.3621
Total bilirubin	Breast cancer	rs72824926	G	A	7.80243e-08	0.065857	0.01226	0.2477	-0.0236	0.0204	8.41611e-05	28.8551
Total bilirubin	Breast cancer	rs71547261	G	A	1.96169e-06	0.053825	0.011314	0.2484	0.0223	0.0193	6.60134e-05	22.6327
Total bilirubin	Breast cancer	rs6437090	A	G	3.05351e-21	0.11601	0.012262	0.2486	0.0276	0.0239	0.000261024	89.5093
Total bilirubin	Breast cancer	rs6822348	T	A	3.21647e-09	-0.066919	0.011303	0.2538	-0.0219	0.0191	0.000102233	35.0519
Total bilirubin	Breast cancer	rs10841648	A	C	3.58096e-116	-0.25103	0.010952	0.2545	0.0209	0.0183	0.00153012	525.369
Total bilirubin	Breast cancer	rs72976383	T	C	1e-200	1.3643	0.028735	0.2585	0.0652	0.0577	0.00653245	2254.23
Total bilirubin	Breast cancer	rs141013376	C	T	1.24071e-07	-0.11397	0.021555	0.2593	-0.0595	0.0528	8.15407e-05	27.9566
Total bilirubin	Breast cancer	rs2302154	C	T	8.02971e-49	0.31382	0.021366	0.2637	0.0389	0.0348	0.000628878	215.732
Total bilirubin	Breast cancer	rs11674391	A	C	2.49172e-20	-0.34816	0.037682	0.2659	-0.0935	0.0841	0.000248947	85.367
Total bilirubin	Breast cancer	rs10743391	A	G	1.1272e-25	-0.11567	0.011042	0.266	0.0217	0.0195	0.000319987	109.735
Total bilirubin	Breast cancer	rs146203233	T	C	1.7172e-09	-0.26735	0.044391	0.2673	-0.1521	0.1371	0.000105791	36.2719
Total bilirubin	Breast cancer	rs3851298	C	T	2.3871e-06	-0.082347	0.017455	0.2677	-0.0262	0.0237	6.49161e-05	22.2564
Total bilirubin	Breast cancer	rs145804203	G	A	2.63913e-09	0.2206	0.037058	0.2682	0.1154	0.1043	0.000103354	35.4362
Total bilirubin	Breast cancer	rs112304842	A	G	1.18522e-16	-0.17226	0.020791	0.2691	-0.0463	0.0419	0.000200196	68.6465
Total bilirubin	Breast cancer	rs12692251	G	C	1.23823e-31	0.35014	0.029917	0.2712	-0.0554	0.0503	0.000399392	136.977
Total bilirubin	Breast cancer	rs11563102	A	C	4.43915e-56	-0.5417	0.034327	0.2795	0.0591	0.0547	0.000725865	249.027
Total bilirubin	Breast cancer	rs111570261	T	C	1.48388e-12	0.24567	0.034718	0.2797	0.0945	0.0874	0.000146035	50.072
Total bilirubin	Breast cancer	rs5112	G	C	9.36483e-11	0.072012	0.011118	0.2802	0.0199	0.0184	0.000122357	41.9524
Total bilirubin	Breast cancer	rs4695913	A	C	3.17592e-07	-0.053351	0.010435	0.2829	-0.019	0.0177	7.62416e-05	26.1397
Total bilirubin	Breast cancer	rs7907226	C	G	1.35425e-11	-0.097065	0.014353	0.2842	-0.0253	0.0237	0.000133385	45.7341
Total bilirubin	Breast cancer	rs149459064	A	G	1e-200	2.0043	0.044902	0.287	-0.0612	0.0575	0.00577833	1992.48
Total bilirubin	Breast cancer	rs4737010	A	G	2.21615e-16	-0.10159	0.012373	0.2871	0.0218	0.0204	0.000196604	67.4143
Total bilirubin	Breast cancer	rs1860162	C	T	1.05877e-31	0.39328	0.033565	0.2872	0.0409	0.0385	0.000400296	137.287
Total bilirubin	Breast cancer	rs113882062	A	C	4.06322e-10	0.10216	0.016342	0.2874	0.0365	0.0343	0.00011398	39.0797
Total bilirubin	Breast cancer	rs17863839	A	G	1.46083e-18	0.30763	0.034985	0.2882	0.0923	0.087	0.000225487	77.3203
Total bilirubin	Breast cancer	rs62070678	T	C	3.10027e-06	0.050137	0.010749	0.2907	-0.019	0.018	6.34568e-05	21.7561
Total bilirubin	Breast cancer	rs77194853	C	T	2.44822e-06	-0.14758	0.031316	0.2912	0.0747	0.0708	6.47768e-05	22.2087
Total bilirubin	Breast cancer	rs2792703	T	C	2.18072e-10	-0.073408	0.011563	0.2919	0.0198	0.0188	0.000117549	40.3038
Total bilirubin	Breast cancer	rs61928468	C	T	1.17355e-14	-0.19534	0.025306	0.2925	-0.053	0.0503	0.000173774	59.5848
Total bilirubin	Breast cancer	rs41264149	T	G	3.55959e-77	-0.44812	0.024094	0.2941	-0.0399	0.038	0.00100799	345.916
Total bilirubin	Breast cancer	rs102275	C	T	5.93472e-11	-0.071055	0.010855	0.2993	-0.0186	0.0179	0.000124968	42.8479
Total bilirubin	Breast cancer	rs144526299	G	C	7.99834e-12	0.27972	0.040902	0.3021	0.052	0.0504	0.000136403	46.769
Total bilirubin	Breast cancer	rs72835688	T	C	4.89892e-06	-0.10344	0.022639	0.3033	0.0412	0.04	6.08921e-05	20.8767
Total bilirubin	Breast cancer	rs45521138	T	C	8.03526e-144	-1.4277	0.055885	0.3041	-0.1307	0.1272	0.00190013	652.655
Total bilirubin	Breast cancer	rs112649535	T	C	1.51182e-13	-0.31671	0.042877	0.3104	-0.0775	0.0764	0.000159122	54.5601
Total bilirubin	Breast cancer	rs75881960	G	C	5.06991e-193	0.42681	0.014392	0.311	0.0246	0.0243	0.00255882	879.482
Total bilirubin	Breast cancer	rs10199994	C	G	9.43626e-39	0.13587	0.010435	0.3139	0.0188	0.0187	0.000494279	169.536
Total bilirubin	Breast cancer	rs6431630	A	G	1e-200	-1.3289	0.0165	0.3171	0.0296	0.0296	0.0185695	6486.59
Total bilirubin	Breast cancer	rs2235567	A	G	3.66514e-07	-0.05502	0.010819	0.3181	-0.0186	0.0186	7.54326e-05	25.8623
Total bilirubin	Breast cancer	rs4149056	C	T	1e-200	0.62359	0.014427	0.3182	0.0221	0.0221	0.00542014	1868.3
Total bilirubin	Breast cancer	rs9393678	T	C	1.13292e-17	0.090425	0.010564	0.3207	0.0177	0.0179	0.000213674	73.269
Total bilirubin	Breast cancer	rs2602372	C	A	1e-200	2.4178	0.031233	0.3227	0.0448	0.0453	0.0171796	5992.57
Total bilirubin	Breast cancer	rs59616136	A	G	5.27594e-13	0.13158	0.018229	0.3228	0.0364	0.0369	0.000151954	52.102
Total bilirubin	Breast cancer	rs11046232	T	A	1.2305e-08	0.14126	0.024801	0.323	-0.0685	0.0693	9.46202e-05	32.4414
Total bilirubin	Breast cancer	rs12995775	A	T	9.23634e-39	-0.37985	0.029168	0.3239	0.1029	0.1043	0.000494449	169.594
Total bilirubin	Breast cancer	rs111700635	T	C	2.78721e-07	0.12243	0.023831	0.3243	0.0478	0.0485	7.69809e-05	26.3931
Total bilirubin	Breast cancer	rs522389	C	G	4.52898e-106	0.30779	0.014065	0.3249	0.0244	0.0248	0.00139492	478.883
Total bilirubin	Breast cancer	rs7966140	G	A	8.08723e-19	-0.15803	0.017837	0.3273	0.0309	0.0315	0.000228908	78.4938
Total bilirubin	Breast cancer	rs137936874	T	G	3.86118e-06	0.15579	0.033729	0.3285	0.0736	0.0753	6.22258e-05	21.334
Total bilirubin	Breast cancer	rs1042591	G	T	1e-200	2.5206	0.045112	0.3314	-0.1404	0.1446	0.00902426	3121.93
Total bilirubin	Breast cancer	rs17316633	A	G	2.58178e-10	0.074281	0.011749	0.3364	-0.02	0.0208	0.000116581	39.9718
Total bilirubin	Breast cancer	rs1948334	C	G	3.89493e-06	0.06365	0.013786	0.3367	-0.0211	0.022	6.21754e-05	21.3167
Total bilirubin	Breast cancer	rs5756519	C	G	9.61524e-08	-0.055835	0.010468	0.3411	0.0169	0.0178	8.29802e-05	28.4502
Total bilirubin	Breast cancer	rs8041523	T	C	6.14257e-07	0.052276	0.010483	0.3437	-0.0176	0.0186	7.25316e-05	24.8676
Total bilirubin	Breast cancer	rs148540096	T	C	3.47296e-63	-1.0641	0.063403	0.3443	0.2279	0.241	0.000820944	281.673
Total bilirubin	Breast cancer	rs150491876	C	G	3.25162e-55	0.666	0.042545	0.3465	0.0707	0.0751	0.000714276	245.048
Total bilirubin	Breast cancer	rs1759126	G	A	3.28829e-06	-0.13001	0.027947	0.3522	-0.0406	0.0436	6.3122e-05	21.6413
Total bilirubin	Breast cancer	rs12325768	A	G	4.54841e-08	-0.061498	0.011246	0.3529	-0.0198	0.0213	8.72194e-05	29.9038
Total bilirubin	Breast cancer	rs115371998	C	T	9.33684e-20	-0.31652	0.034794	0.3564	-0.1053	0.1142	0.000241331	82.7549
Total bilirubin	Breast cancer	rs1392436	G	A	1.9762e-08	0.061869	0.01102	0.3566	-0.0175	0.0189	9.19323e-05	31.5198
Total bilirubin	Breast cancer	rs116698763	A	G	2.47685e-35	-0.53567	0.043179	0.3625	0.0897	0.0984	0.000448724	153.904
Total bilirubin	Breast cancer	rs10929321	A	G	7.96159e-107	-0.24064	0.010958	0.365	-0.0168	0.0186	0.00140471	482.251
Total bilirubin	Breast cancer	rs705753	G	C	7.94895e-09	0.059946	0.01039	0.3656	-0.0161	0.0178	9.70895e-05	33.2881
Total bilirubin	Breast cancer	rs72982255	A	G	4.14753e-07	0.083984	0.01659	0.3689	0.0246	0.0273	7.47468e-05	25.6272
Total bilirubin	Breast cancer	rs112611585	G	A	3.34349e-16	-0.40958	0.050189	0.3694	0.0489	0.0545	0.000194223	66.5979
Total bilirubin	Breast cancer	rs77516207	A	G	1.0728e-07	0.2545	0.047891	0.375	0.0955	0.1077	8.23677e-05	28.2402
Total bilirubin	Breast cancer	rs7421360	G	A	3.02273e-09	0.063076	0.010636	0.376	0.0159	0.018	0.000102577	35.1699
Total bilirubin	Breast cancer	rs12471240	C	G	2.12569e-42	-0.18821	0.01379	0.3822	-0.0202	0.0231	0.000543058	186.276
Total bilirubin	Breast cancer	rs140161105	C	G	1.66725e-124	1.2266	0.051663	0.386	0.059	0.068	0.00164157	563.698
Total bilirubin	Breast cancer	rs766588	T	C	3.7151e-07	-0.053802	0.010584	0.386	-0.0167	0.0193	7.53684e-05	25.8403
Total bilirubin	Breast cancer	rs117428564	T	C	1.47503e-56	0.62767	0.039601	0.3877	0.0915	0.106	0.000732246	251.218
Total bilirubin	Breast cancer	rs150586005	T	C	1e-200	1.6575	0.031038	0.3911	-0.0509	0.0593	0.00824987	2851.8
Total bilirubin	Breast cancer	rs1057603	A	T	2.66741e-06	0.05555	0.011832	0.3971	0.0167	0.0197	6.42908e-05	22.042
Total bilirubin	Breast cancer	rs6802898	T	C	2.48731e-08	-0.088014	0.015789	0.3973	-0.0198	0.0234	9.06317e-05	31.0738
Total bilirubin	Breast cancer	rs2535613	G	A	1.12279e-07	-0.059498	0.011214	0.3997	-0.0179	0.0213	8.21056e-05	28.1503
Total bilirubin	Breast cancer	rs146347826	A	G	1.21619e-13	-0.28965	0.039061	0.4	0.0564	0.067	0.000160367	54.987
Total bilirubin	Breast cancer	rs184978405	G	A	1e-200	2.3655	0.072097	0.4023	-0.0446	0.0532	0.00313022	1076.49
Total bilirubin	Breast cancer	rs10170160	C	T	1e-200	-0.43405	0.010685	0.405	-0.0155	0.0186	0.00479038	1650.18
Total bilirubin	Breast cancer	rs141835184	T	G	4.43455e-08	0.14272	0.026078	0.4105	0.0641	0.0779	8.73591e-05	29.9517
Total bilirubin	Breast cancer	rs17868348	C	G	4.62701e-52	-0.40638	0.026762	0.4111	-0.0272	0.033	0.000672141	230.583
Total bilirubin	Breast cancer	rs4663341	T	C	8.91395e-09	-0.47006	0.081744	0.4188	0.0745	0.0921	9.64446e-05	33.067
Total bilirubin	Breast cancer	rs11601507	A	C	1.18659e-10	0.13041	0.020247	0.4195	-0.0268	0.0332	0.000120997	41.4859
Total bilirubin	Breast cancer	rs3735964	A	C	1.17649e-06	-0.081675	0.016807	0.4196	0.0248	0.0307	6.888e-05	23.6155
Total bilirubin	Breast cancer	rs12367810	T	C	1.01065e-11	0.38607	0.056732	0.4203	0.0543	0.0674	0.000135065	46.3101
Total bilirubin	Breast cancer	rs12471326	C	T	1e-200	2.6314	0.032295	0.4211	0.0428	0.0532	0.0189976	6639.01
Total bilirubin	Breast cancer	rs34265667	A	G	2.46604e-19	0.25461	0.028319	0.4213	0.0564	0.0701	0.000235732	80.8342
Total bilirubin	Breast cancer	rs189960283	C	T	1.58529e-06	-0.19448	0.040515	0.4233	-0.0397	0.0496	6.72069e-05	23.0419
Total bilirubin	Breast cancer	rs1580835	T	C	2.46434e-22	-0.35569	0.036589	0.4271	0.0391	0.0493	0.00027558	94.5023
Total bilirubin	Breast cancer	rs293435	T	C	1.99209e-06	-0.054537	0.011471	0.4298	-0.0143	0.0181	6.5929e-05	22.6037
Total bilirubin	Breast cancer	rs2741023	A	G	1e-200	1.9879	0.010196	0.4365	0.0144	0.0185	0.099813	38012.8
Total bilirubin	Breast cancer	rs141414463	T	C	3.25919e-06	0.1615	0.034702	0.44	-0.0447	0.0579	6.31733e-05	21.6589
Total bilirubin	Breast cancer	rs145645283	G	A	1.5417e-107	-0.55362	0.025123	0.44	-0.0385	0.0498	0.00141446	485.602
Total bilirubin	Breast cancer	rs60064064	A	G	8.32914e-47	0.26406	0.018377	0.4439	-0.0341	0.0445	0.000601893	206.47
Total bilirubin	Breast cancer	rs10770704	C	T	3.46976e-18	0.090916	0.010456	0.4453	-0.0138	0.0181	0.000220485	75.6048
Total bilirubin	Breast cancer	rs9616	T	A	4.64954e-07	0.057305	0.011369	0.4468	0.0164	0.0216	7.41026e-05	25.4062
Total bilirubin	Breast cancer	rs17868337	A	G	1e-200	-1.0369	0.033881	0.447	0.0448	0.0589	0.00272459	936.615
Total bilirubin	Breast cancer	rs55649657	G	C	2.28455e-13	0.091747	0.012514	0.4488	-0.0163	0.0215	0.000156765	53.7516
Total bilirubin	Breast cancer	rs12471546	T	A	7.6454e-79	-0.94392	0.050197	0.4494	0.055	0.0728	0.00103037	353.602
Total bilirubin	Breast cancer	rs58849424	T	C	1.024e-07	-0.059346	0.01115	0.4585	-0.0143	0.0193	8.26271e-05	28.3291
Total bilirubin	Breast cancer	rs17863814	A	G	4.44222e-57	-0.2101	0.013193	0.459501	-0.0156	0.0212	0.000739212	253.609
Total bilirubin	Breast cancer	rs4617642	T	G	3.0761e-140	-0.30107	0.011937	0.4605	0.0162	0.022	0.0018521	636.128
Total bilirubin	Breast cancer	rs11690121	A	T	4.38228e-14	-0.079181	0.010488	0.4665	-0.013	0.0178	0.00016623	56.9976
Total bilirubin	Breast cancer	rs559567828	T	C	9.11045e-08	0.306	0.057262	0.4699	0.0338	0.0468	8.32911e-05	28.5568
Total bilirubin	Breast cancer	rs17865694	T	C	7.73927e-14	-0.10564	0.014133	0.4707	0.0169	0.0234	0.000162945	55.8712
Total bilirubin	Breast cancer	rs114698096	C	G	8.85686e-08	-0.34458	0.064422	0.4714	0.7072	0.9819	8.3445e-05	28.6096
Total bilirubin	Breast cancer	rs11124287	A	G	4.36898e-08	0.060233	0.011001	0.4738	-0.0135	0.0188	8.74363e-05	29.9781
Total bilirubin	Breast cancer	rs17863756	C	T	1e-200	-1.1838	0.01689	0.4745	-0.027	0.0377	0.0141268	4912.44
Total bilirubin	Breast cancer	rs7222046	G	A	1.40929e-12	0.074576	0.010528	0.4798	0.0126	0.0178	0.000146342	50.1772
Total bilirubin	Breast cancer	rs6705372	C	T	1.40378e-15	0.083403	0.010444	0.4806	0.0127	0.018	0.000185983	63.7719
Total bilirubin	Breast cancer	rs61419985	C	T	1.39284e-11	0.37566	0.05558	0.4812	-0.0789	0.112	0.000133235	45.6828
Total bilirubin	Breast cancer	rs77542940	T	G	2.29774e-17	0.14613	0.017236	0.4829	0.0171	0.0244	0.000209623	71.8796
Total bilirubin	Breast cancer	rs964653	A	T	2.0659e-08	-0.10735	0.019148	0.4839	-0.0205	0.0294	9.16732e-05	31.4309
Total bilirubin	Breast cancer	rs4945881	A	G	2.05779e-06	-0.063457	0.013366	0.4841	0.0136	0.0195	6.57435e-05	22.5401
Total bilirubin	Breast cancer	rs181207	T	C	5.53911e-10	-0.068298	0.01101	0.4848	0.0126	0.018	0.000112232	38.4806
Total bilirubin	Breast cancer	rs28948674	A	G	5.64937e-166	0.55433	0.020178	0.4883	-0.0198	0.0286	0.0021966	754.711
Total bilirubin	Breast cancer	rs1810504	C	G	7.46466e-07	0.071082	0.014363	0.491501	-0.019	0.0276	7.1437e-05	24.4923
Total bilirubin	Breast cancer	rs112508780	G	A	1.62731e-08	0.34203	0.060561	0.492	0.1026	0.1493	9.30308e-05	31.8964
Total bilirubin	Breast cancer	rs115132742	G	A	5.9957e-07	0.1477	0.029591	0.4927	0.0372	0.0543	7.26666e-05	24.9139
Total bilirubin	Breast cancer	rs11685673	A	C	4.97852e-18	-0.10323	0.011928	0.4934	0.0146	0.0214	0.000218427	74.8991
Total bilirubin	Breast cancer	rs2061298	G	A	3.74171e-06	0.051319	0.011095	0.4941	0.0129	0.0189	6.24022e-05	21.3945
Total bilirubin	Breast cancer	rs2083575	C	T	1e-200	0.87608	0.020339	0.4966	0.0208	0.0307	0.00538281	1855.36
Total bilirubin	Breast cancer	rs55781538	C	T	1e-200	2.4919	0.035572	0.4999	-0.0349	0.0517	0.0141123	4907.32
Total bilirubin	Breast cancer	rs74493872	G	A	7.30836e-07	0.13741	0.027743	0.5005	0.0637	0.0946	7.15523e-05	24.5318
Total bilirubin	Breast cancer	rs77805781	G	C	6.72202e-11	-0.25755	0.039459	0.5022	-0.0416	0.062	0.000124252	42.6021
Total bilirubin	Breast cancer	rs17476364	C	T	6.45803e-78	0.30981	0.016576	0.506499	0.0246	0.0371	0.00101792	349.326
Total bilirubin	Breast cancer	rs76895963	G	T	1.49751e-08	0.22519	0.039771	0.5099	0.0346	0.0526	9.35082e-05	32.0601
Total bilirubin	Breast cancer	rs9971862	G	T	7.25254e-07	-0.061931	0.0125	0.5136	0.0137	0.021	7.15962e-05	24.5469
Total bilirubin	Breast cancer	rs12811045	G	A	6.61455e-08	-0.068472	0.012677	0.514301	-0.014	0.0215	8.50905e-05	29.1738
Total bilirubin	Breast cancer	rs61906076	G	C	2.83792e-06	0.10952	0.02339	0.515	-0.0206	0.0316	6.39475e-05	21.9243
Total bilirubin	Breast cancer	rs4930027	A	G	8.53847e-07	-0.051287	0.010418	0.52	0.0116	0.0181	7.06871e-05	24.2352
Total bilirubin	Breast cancer	rs72729610	G	A	1.27421e-06	-0.067298	0.013893	0.5208	-0.0143	0.0223	6.84396e-05	23.4646
Total bilirubin	Breast cancer	rs3782067	A	G	4.80474e-06	-0.050923	0.011135	0.5244	0.0129	0.0203	6.10023e-05	20.9145
Total bilirubin	Breast cancer	rs75060952	T	C	6.0615e-07	0.10894	0.021835	0.527	0.0197	0.0311	7.26042e-05	24.8925
Total bilirubin	Breast cancer	rs79636453	C	A	2.91743e-12	0.21279	0.030477	0.5272	-0.037	0.0585	0.000142174	48.7481
Total bilirubin	Breast cancer	rs11668327	C	G	1.003e-08	-0.079014	0.013789	0.528	-0.0167	0.0265	9.57692e-05	32.8354
Total bilirubin	Breast cancer	rs7119809	A	G	1.5384e-07	0.090388	0.017223	0.5326	-0.0185	0.0296	8.0333e-05	27.5425
Total bilirubin	Breast cancer	rs2632496	C	T	2.27609e-06	0.11141	0.023568	0.5364	-0.0237	0.0384	6.51778e-05	22.3462
Total bilirubin	Breast cancer	rs2229498	A	G	2.27641e-06	-0.065539	0.013864	0.539499	0.016	0.026	6.51807e-05	22.3472
Total bilirubin	Breast cancer	rs141679063	G	C	5.78096e-164	-1.308	0.047907	0.5408	0.0706	0.1154	0.0021697	745.448
Total bilirubin	Breast cancer	rs192251895	A	G	5.66239e-125	-1.4194	0.059671	0.5428	-0.0364	0.0599	0.00164775	565.826
Total bilirubin	Breast cancer	rs12227204	C	A	1.2939e-07	0.17204	0.032584	0.5452	-0.0381	0.0629	8.13092e-05	27.8773
Total bilirubin	Breast cancer	rs58515221	T	C	1.2273e-06	0.093967	0.01937	0.5452	-0.023	0.0379	6.86415e-05	23.5338
Total bilirubin	Breast cancer	rs139748314	T	C	1.7706e-09	0.24704	0.041051	0.5455	0.0509	0.0842	0.000105625	36.2149
Total bilirubin	Breast cancer	rs111897947	T	C	2.04692e-45	0.21438	0.015155	0.5499	-0.0152	0.0254	0.000583349	200.104
Total bilirubin	Breast cancer	rs113321122	C	T	2.5019e-06	0.23066	0.048992	0.550399	-0.0548	0.0917	6.46534e-05	22.1664
Total bilirubin	Breast cancer	rs6749421	G	A	3.14775e-110	-0.24442	0.010953	0.5505	0.0109	0.0182	0.00145045	497.975
Total bilirubin	Breast cancer	rs10012624	A	C	3.14282e-07	0.053202	0.010402	0.5514	-0.0106	0.0177	7.62982e-05	26.1591
Total bilirubin	Breast cancer	rs6756050	C	T	2.14981e-40	-0.25333	0.019037	0.553	-0.0231	0.0389	0.00051627	177.083
Total bilirubin	Breast cancer	rs4925546	G	A	6.00814e-10	-0.066518	0.010745	0.554201	-0.0108	0.0183	0.000111774	38.3235
Total bilirubin	Breast cancer	rs11045933	C	T	2.55035e-51	-0.17254	0.011447	0.5546	0.0111	0.0188	0.000662268	227.194
Total bilirubin	Breast cancer	rs10876376	A	G	4.49252e-08	0.057242	0.010464	0.5556	0.0104	0.0177	8.72813e-05	29.925
Total bilirubin	Breast cancer	rs710160	C	T	4.20669e-06	0.054696	0.011888	0.5576	-0.0108	0.0184	6.17436e-05	21.1687
Total bilirubin	Breast cancer	rs73001714	A	G	4.15719e-15	0.30455	0.038794	0.557799	0.041	0.07	0.000179736	61.6294
Total bilirubin	Breast cancer	rs340005	A	G	8.40814e-19	-0.09449	0.010671	0.558399	0.0115	0.0196	0.000228658	78.4082
Total bilirubin	Breast cancer	rs17865681	A	G	1.2225e-10	0.15862	0.024644	0.5611	0.0342	0.0588	0.000120828	41.428
Total bilirubin	Breast cancer	rs117254181	G	T	1.29033e-13	0.35845	0.04839	0.562999	-0.0244	0.0422	0.00016003	54.8714
Total bilirubin	Breast cancer	rs2853445	C	T	5.61009e-08	-0.057668	0.010618	0.5638	-0.0102	0.0177	8.60344e-05	29.4974
Total bilirubin	Breast cancer	rs1474865	C	G	4.74974e-10	-0.10115	0.016244	0.5644	0.0151	0.0262	0.000113089	38.7745
Total bilirubin	Breast cancer	rs61984409	C	A	2.59119e-06	-0.050682	0.010781	0.566899	0.0106	0.0185	6.44594e-05	22.0999
Total bilirubin	Breast cancer	rs2068888	A	G	4.27464e-31	0.12072	0.010409	0.5695	-0.01	0.0176	0.000392189	134.506
Total bilirubin	Breast cancer	rs75871290	T	C	1.92088e-24	0.21533	0.021103	0.57	0.018	0.0317	0.000303608	104.117
Total bilirubin	Breast cancer	rs9410397	C	T	1.60066e-16	0.18673	0.022636	0.5706	-0.0279	0.0491	0.000198458	68.0501
Total bilirubin	Breast cancer	rs150266178	T	C	2.08449e-131	0.73934	0.030298	0.5745	-0.0509	0.0906	0.00173393	595.471
Total bilirubin	Breast cancer	rs75452345	A	G	1.0538e-06	-0.077453	0.015867	0.5783	0.0163	0.0294	6.94995e-05	23.828
Total bilirubin	Breast cancer	rs12474441	G	T	7.85236e-130	-0.92619	0.038188	0.578599	0.0402	0.0723	0.00171288	588.229
Total bilirubin	Breast cancer	rs55954808	C	G	1.0965e-08	-0.065762	0.011506	0.5807	0.0109	0.0197	9.52763e-05	32.6664
Total bilirubin	Breast cancer	rs2206030	C	T	7.84513e-07	0.059948	0.012137	0.5811	0.0129	0.0233	7.11575e-05	24.3965
Total bilirubin	Breast cancer	rs144106938	C	T	1e-200	2.2658	0.062925	0.583899	0.0244	0.0446	0.00376775	1296.57
Total bilirubin	Breast cancer	rs881657	G	A	1.96282e-07	-0.058746	0.011291	0.593	0.0105	0.0197	7.89555e-05	27.0702
Total bilirubin	Breast cancer	rs11224309	G	C	1.04381e-07	0.093028	0.01749	0.6003	-0.0169	0.0323	8.25158e-05	28.291
Total bilirubin	Breast cancer	rs4919820	G	T	3.33388e-06	0.066318	0.014265	0.6017	-0.0119	0.0229	6.30401e-05	21.6132
Total bilirubin	Breast cancer	rs6987080	G	C	7.16523e-07	0.051932	0.010477	0.6061	-0.0095	0.0185	7.16622e-05	24.5695
Total bilirubin	Breast cancer	rs10929303	C	T	1e-200	0.74383	0.012646	0.6062	0.0134	0.026	0.00999091	3459.72
Total bilirubin	Breast cancer	rs11681114	A	C	3.32506e-14	0.1909	0.025167	0.6062	0.0272	0.0527	0.000167804	57.5372
Total bilirubin	Breast cancer	rs58495645	T	C	3.68723e-06	0.11272	0.024354	0.6073	0.018	0.035	6.24826e-05	21.4221
Total bilirubin	Breast cancer	rs4767948	A	G	4.56825e-06	-0.053682	0.011711	0.611999	0.0094	0.0185	6.12869e-05	21.0121
Total bilirubin	Breast cancer	rs4410790	C	T	5.05126e-29	-0.12041	0.010769	0.6126	0.0095	0.0187	0.000364536	125.019
Total bilirubin	Breast cancer	rs4767908	C	G	1.71356e-11	-0.12793	0.019012	0.615	0.0161	0.032	0.000132056	45.2782
Total bilirubin	Breast cancer	rs401618	G	A	6.43028e-07	-0.056438	0.011338	0.6172	-0.0101	0.0201	7.2271e-05	24.7782
Total bilirubin	Breast cancer	rs3094722	C	G	4.94914e-06	-0.057553	0.012602	0.618399	-0.0131	0.0262	6.08353e-05	20.8572
Total bilirubin	Breast cancer	rs16829399	T	C	1.47503e-11	0.29561	0.04379	0.619699	0.0652	0.1315	0.000132909	45.571
Total bilirubin	Breast cancer	rs1762486	A	G	1.57761e-11	0.074524	0.011056	0.6205	0.0098	0.0199	0.000132515	45.4356
Total bilirubin	Breast cancer	rs73105592	T	C	8.23948e-14	-0.16572	0.022194	0.6236	0.0187	0.0381	0.000162605	55.7543
Total bilirubin	Breast cancer	rs11695333	T	C	1.20226e-29	0.45007	0.039798	0.624001	-0.0471	0.0962	0.000372907	127.89
Total bilirubin	Breast cancer	rs72681698	C	T	4.33192e-08	0.27171	0.049611	0.6307	0.1218	0.2533	8.74867e-05	29.9954
Total bilirubin	Breast cancer	rs34473081	A	G	2.47349e-06	0.049853	0.010584	0.632	0.0087	0.0183	6.47113e-05	22.1862
[truncated: 3,120 more rows]

## Sheet: Table S3
Table S3. Details of six cancers predicting SNPs with six endogenous antioxidants.
		Exposures						Outcomes			R2	F-statistics
Exposures	Outcomes	SNP	Effect allele	Other allele	P-value	Beta	Standard Error	P-value	Beta	Standard Error
Non-small-cell lung cancer	Glutathione S-transferase	rs12120013	G	A	2.053e-06	0.1897	0.04	0.398107	0.0239	0.028	0.0136519	22.4913
Non-small-cell lung cancer	Glutathione S-transferase	rs12439619	G	T	6.28203e-07	0.1986	0.0399	0.147911	-0.0384	0.0266	0.0150172	24.7749
Non-small-cell lung cancer	Glutathione S-transferase	rs148619897	T	G	9.94489e-07	0.6476	0.1324	0.288403	-0.0829	0.0781	0.014509	23.9242
Non-small-cell lung cancer	Glutathione S-transferase	rs2235407	T	C	2.31398e-06	0.1967	0.0416	0.47863	0.0221	0.031	0.0135717	22.3574
Non-small-cell lung cancer	Glutathione S-transferase	rs2273500	C	T	1.59001e-06	0.2104	0.0438	0.0467735	0.0706	0.0355	0.0140012	23.0751
Non-small-cell lung cancer	Glutathione S-transferase	rs2798745	G	C	1.027e-06	0.1777	0.0364	0.933254	0.0023	0.0262	0.0144542	23.8326
Non-small-cell lung cancer	Glutathione S-transferase	rs2869030	T	G	2.306e-06	0.1911	0.0404	0.933254	0.003	0.0309	0.0135821	22.3748
Non-small-cell lung cancer	Glutathione S-transferase	rs4669240	A	T	3.18897e-07	-0.2675	0.0523	0.562341	0.0368	0.0635	0.0158436	26.1604
Non-small-cell lung cancer	Glutathione S-transferase	rs6662056	T	C	1.068e-06	0.1833	0.0376	0.912011	0.0032	0.029	0.0144142	23.7656
Non-small-cell lung cancer	Glutathione S-transferase	rs7183158	A	G	4.66198e-06	0.1706	0.0373	0.831764	-0.0058	0.0269	0.0127096	20.919
Non-small-cell lung cancer	Glutathione S-transferase	rs75299846	G	A	1.52598e-09	0.3608	0.0597	0.501187	0.058	0.0861	0.0219825	36.5245
Non-small-cell lung cancer	Glutathione S-transferase	rs78232368	A	G	4.98104e-06	0.3588	0.0786	0.501187	-0.0403	0.06	0.0126611	20.8382
Non-small-cell lung cancer	Glutathione S-transferase	rs8039661	T	C	4.21396e-06	-0.168	0.0365	0.331131	-0.0261	0.027	0.0128693	21.1852
Non-small-cell lung cancer	Glutathione S-transferase	rs951266	A	G	6.04644e-18	0.3321	0.0385	0.912011	0.0027	0.026	0.0437843	74.4074
Non-small-cell lung cancer	Catalase	rs12120013	G	A	2.053e-06	0.1897	0.04	0.0301995	0.0607	0.028	0.0136519	22.4913
Non-small-cell lung cancer	Catalase	rs12439619	G	T	6.28203e-07	0.1986	0.0399	0.977237	0.0011	0.0266	0.0150172	24.7749
Non-small-cell lung cancer	Catalase	rs148619897	T	G	9.94489e-07	0.6476	0.1324	0.74131	0.0265	0.0781	0.014509	23.9242
Non-small-cell lung cancer	Catalase	rs2235407	T	C	2.31398e-06	0.1967	0.0416	0.346737	0.0293	0.0309	0.0135717	22.3574
Non-small-cell lung cancer	Catalase	rs2273500	C	T	1.59001e-06	0.2104	0.0438	0.199526	0.0457	0.0355	0.0140012	23.0751
Non-small-cell lung cancer	Catalase	rs2798745	G	C	1.027e-06	0.1777	0.0364	0.17378	0.0357	0.0262	0.0144542	23.8326
Non-small-cell lung cancer	Catalase	rs2869030	T	G	2.306e-06	0.1911	0.0404	0.912011	-0.0037	0.0309	0.0135821	22.3748
Non-small-cell lung cancer	Catalase	rs4669240	A	T	3.18897e-07	-0.2675	0.0523	0.295121	0.0661	0.0634	0.0158436	26.1604
Non-small-cell lung cancer	Catalase	rs6662056	T	C	1.068e-06	0.1833	0.0376	0.676083	-0.0124	0.029	0.0144142	23.7656
Non-small-cell lung cancer	Catalase	rs7183158	A	G	4.66198e-06	0.1706	0.0373	0.0630957	0.0501	0.0269	0.0127096	20.919
Non-small-cell lung cancer	Catalase	rs75299846	G	A	1.52598e-09	0.3608	0.0597	0.251189	0.0989	0.0861	0.0219825	36.5245
Non-small-cell lung cancer	Catalase	rs78232368	A	G	4.98104e-06	0.3588	0.0786	0.912011	-0.0063	0.06	0.0126611	20.8382
Non-small-cell lung cancer	Catalase	rs8039661	T	C	4.21396e-06	-0.168	0.0365	0.199526	-0.0345	0.0269	0.0128693	21.1852
Non-small-cell lung cancer	Catalase	rs951266	A	G	6.04644e-18	0.3321	0.0385	0.707946	0.0097	0.0259	0.0437843	74.4074
Non-small-cell lung cancer	Superoxide dismutase	rs7183158	A	G	4.66198e-06	0.1706	0.0373	0.0331131	0.0573	0.0269	0.0127096	20.919
Non-small-cell lung cancer	Superoxide dismutase	rs6662056	T	C	1.068e-06	0.1833	0.0376	0.0354813	0.0611	0.029	0.0144142	23.7656
Non-small-cell lung cancer	Superoxide dismutase	rs2273500	C	T	1.59001e-06	0.2104	0.0438	0.0691831	0.0647	0.0355	0.0140012	23.0751
Non-small-cell lung cancer	Superoxide dismutase	rs12120013	G	A	2.053e-06	0.1897	0.04	0.154882	-0.0398	0.028	0.0136519	22.4913
Non-small-cell lung cancer	Superoxide dismutase	rs148619897	T	G	9.94489e-07	0.6476	0.1324	0.199526	-0.0998	0.0782	0.014509	23.9242
Non-small-cell lung cancer	Superoxide dismutase	rs8039661	T	C	4.21396e-06	-0.168	0.0365	0.199526	0.0347	0.0269	0.0128693	21.1852
Non-small-cell lung cancer	Superoxide dismutase	rs78232368	A	G	4.98104e-06	0.3588	0.0786	0.25704	0.068	0.06	0.0126611	20.8382
Non-small-cell lung cancer	Superoxide dismutase	rs2798745	G	C	1.027e-06	0.1777	0.0364	0.380189	0.0229	0.0262	0.0144542	23.8326
Non-small-cell lung cancer	Superoxide dismutase	rs75299846	G	A	1.52598e-09	0.3608	0.0597	0.398107	-0.0727	0.0861	0.0219825	36.5245
Non-small-cell lung cancer	Superoxide dismutase	rs12439619	G	T	6.28203e-07	0.1986	0.0399	0.616595	0.0135	0.0266	0.0150172	24.7749
Non-small-cell lung cancer	Superoxide dismutase	rs951266	A	G	6.04644e-18	0.3321	0.0385	0.776247	-0.0076	0.0259	0.0437843	74.4074
Non-small-cell lung cancer	Superoxide dismutase	rs4669240	A	T	3.18897e-07	-0.2675	0.0523	0.891251	0.0088	0.0634	0.0158436	26.1604
Non-small-cell lung cancer	Superoxide dismutase	rs2235407	T	C	2.31398e-06	0.1967	0.0416	0.977237	-0.0008	0.031	0.0135717	22.3574
Non-small-cell lung cancer	Glutathione peroxidase	rs12120013	G	A	2.053e-06	0.1897	0.04	0.57544	0.0158	0.028	0.0136519	22.4913
Non-small-cell lung cancer	Glutathione peroxidase	rs12439619	G	T	6.28203e-07	0.1986	0.0399	0.724436	-0.0092	0.0266	0.0150172	24.7749
Non-small-cell lung cancer	Glutathione peroxidase	rs148619897	T	G	9.94489e-07	0.6476	0.1324	0.537032	-0.0482	0.0782	0.014509	23.9242
Non-small-cell lung cancer	Glutathione peroxidase	rs2235407	T	C	2.31398e-06	0.1967	0.0416	0.977237	0.0006	0.031	0.0135717	22.3574
Non-small-cell lung cancer	Glutathione peroxidase	rs2273500	C	T	1.59001e-06	0.2104	0.0438	0.0977237	-0.0589	0.0355	0.0140012	23.0751
Non-small-cell lung cancer	Glutathione peroxidase	rs2798745	G	C	1.027e-06	0.1777	0.0364	0.851138	-0.0051	0.0263	0.0144542	23.8326
Non-small-cell lung cancer	Glutathione peroxidase	rs2869030	T	G	2.306e-06	0.1911	0.0404	0.831764	-0.0065	0.0309	0.0135821	22.3748
Non-small-cell lung cancer	Glutathione peroxidase	rs4669240	A	T	3.18897e-07	-0.2675	0.0523	0.30903	0.0648	0.0635	0.0158436	26.1604
Non-small-cell lung cancer	Glutathione peroxidase	rs6662056	T	C	1.068e-06	0.1833	0.0376	0.954993	-0.0013	0.029	0.0144142	23.7656
Non-small-cell lung cancer	Glutathione peroxidase	rs7183158	A	G	4.66198e-06	0.1706	0.0373	0.316228	-0.0268	0.0269	0.0127096	20.919
Non-small-cell lung cancer	Glutathione peroxidase	rs75299846	G	A	1.52598e-09	0.3608	0.0597	0.389045	-0.0736	0.0861	0.0219825	36.5245
Non-small-cell lung cancer	Glutathione peroxidase	rs78232368	A	G	4.98104e-06	0.3588	0.0786	0.537032	-0.0376	0.06	0.0126611	20.8382
Non-small-cell lung cancer	Glutathione peroxidase	rs8039661	T	C	4.21396e-06	-0.168	0.0365	0.489779	-0.0186	0.027	0.0128693	21.1852
Non-small-cell lung cancer	Glutathione peroxidase	rs951266	A	G	6.04644e-18	0.3321	0.0385	0.660693	-0.0116	0.0259	0.0437843	74.4074
Non-small-cell lung cancer	Albumin	rs951266	A	G	6.04644e-18	0.3321	0.0385	0.68	0.00183811	0.00438861	0.0437843	74.4074
Non-small-cell lung cancer	Albumin	rs12439619	G	T	6.28203e-07	0.1986	0.0399	0.85	-0.000834619	0.0044726	0.0150172	24.7749
Non-small-cell lung cancer	Albumin	rs8039661	T	C	4.21396e-06	-0.168	0.0365	0.709999	0.00164593	0.0045036	0.0128693	21.1852
Non-small-cell lung cancer	Albumin	rs7183158	A	G	4.66198e-06	0.1706	0.0373	0.780001	-0.0012662	0.00455447	0.0127096	20.919
Non-small-cell lung cancer	Albumin	rs12120013	G	A	2.053e-06	0.1897	0.04	0.81	0.00113269	0.00463833	0.0136519	22.4913
Non-small-cell lung cancer	Albumin	rs6662056	T	C	1.068e-06	0.1833	0.0376	0.0129999	0.0116593	0.00470001	0.0144142	23.7656
Non-small-cell lung cancer	Albumin	rs2869030	T	G	2.306e-06	0.1911	0.0404	0.53	0.00304975	0.00485062	0.0135821	22.3748
Non-small-cell lung cancer	Albumin	rs2235407	T	C	2.31398e-06	0.1967	0.0416	0.4	-0.00439615	0.00519934	0.0135717	22.3574
Non-small-cell lung cancer	Albumin	rs2273500	C	T	1.59001e-06	0.2104	0.0438	0.1	-0.00960701	0.00588481	0.0140012	23.0751
Non-small-cell lung cancer	Albumin	rs78232368	A	G	4.98104e-06	0.3588	0.0786	0.0560003	0.0186267	0.00975757	0.0126611	20.8382
Non-small-cell lung cancer	Albumin	rs4669240	A	T	3.18897e-07	-0.2675	0.0523	0.92	0.00102145	0.0103706	0.0158436	26.1604
Non-small-cell lung cancer	Albumin	rs148619897	T	G	9.94489e-07	0.6476	0.1324	0.48	0.00975165	0.0137421	0.014509	23.9242
Non-small-cell lung cancer	Albumin	rs75299846	G	A	1.52598e-09	0.3608	0.0597	0.032	-0.0310038	0.0144255	0.0219825	36.5245
Non-small-cell lung cancer	Total bilirubin	rs951266	A	G	6.04644e-18	0.3321	0.0385	0.68	0.00183811	0.00438861	0.0437843	74.4074
Non-small-cell lung cancer	Total bilirubin	rs12439619	G	T	6.28203e-07	0.1986	0.0399	0.85	-0.000834619	0.0044726	0.0150172	24.7749
Non-small-cell lung cancer	Total bilirubin	rs8039661	T	C	4.21396e-06	-0.168	0.0365	0.709999	0.00164593	0.0045036	0.0128693	21.1852
Non-small-cell lung cancer	Total bilirubin	rs7183158	A	G	4.66198e-06	0.1706	0.0373	0.780001	-0.0012662	0.00455447	0.0127096	20.919
Non-small-cell lung cancer	Total bilirubin	rs12120013	G	A	2.053e-06	0.1897	0.04	0.81	0.00113269	0.00463833	0.0136519	22.4913
Non-small-cell lung cancer	Total bilirubin	rs6662056	T	C	1.068e-06	0.1833	0.0376	0.0129999	0.0116593	0.00470001	0.0144142	23.7656
Non-small-cell lung cancer	Total bilirubin	rs2869030	T	G	2.306e-06	0.1911	0.0404	0.53	0.00304975	0.00485062	0.0135821	22.3748
Non-small-cell lung cancer	Total bilirubin	rs2235407	T	C	2.31398e-06	0.1967	0.0416	0.4	-0.00439615	0.00519934	0.0135717	22.3574
Non-small-cell lung cancer	Total bilirubin	rs2273500	C	T	1.59001e-06	0.2104	0.0438	0.1	-0.00960701	0.00588481	0.0140012	23.0751
Non-small-cell lung cancer	Total bilirubin	rs78232368	A	G	4.98104e-06	0.3588	0.0786	0.0560003	0.0186267	0.00975757	0.0126611	20.8382
Non-small-cell lung cancer	Total bilirubin	rs4669240	A	T	3.18897e-07	-0.2675	0.0523	0.92	0.00102145	0.0103706	0.0158436	26.1604
Non-small-cell lung cancer	Total bilirubin	rs148619897	T	G	9.94489e-07	0.6476	0.1324	0.48	0.00975165	0.0137421	0.014509	23.9242
Non-small-cell lung cancer	Total bilirubin	rs75299846	G	A	1.52598e-09	0.3608	0.0597	0.032	-0.0310038	0.0144255	0.0219825	36.5245
Small-cell lung cancer	Glutathione S-transferase	rs117969939	T	C	2.57697e-06	1.5797	0.336	0.977237	0.0021	0.0695	0.000126885	22.104
Small-cell lung cancer	Glutathione S-transferase	rs12678359	C	T	3.37404e-06	1.6283	0.3504	0.794328	-0.0144	0.0536	0.00012396	21.5944
Small-cell lung cancer	Glutathione S-transferase	rs17111652	T	C	1.58402e-06	1.1036	0.2299	0.776247	0.0189	0.0666	0.000132276	23.0433
Small-cell lung cancer	Glutathione S-transferase	rs2920066	G	C	4.81205e-06	-0.5474	0.1197	0.346737	-0.0248	0.0265	0.00012005	20.9132
Small-cell lung cancer	Glutathione S-transferase	rs62581702	T	A	2.98497e-06	0.7463	0.1597	0.0363078	0.065	0.0311	0.000125359	21.8382
Small-cell lung cancer	Glutathione S-transferase	rs6943129	A	G	4.14e-06	-0.4934	0.1072	0.794328	0.0068	0.0251	0.000121605	21.184
Small-cell lung cancer	Glutathione S-transferase	rs755204	A	G	2.77198e-07	1.0843	0.211	0.00562341	0.1424	0.0514	0.000151587	26.4079
Small-cell lung cancer	Glutathione S-transferase	rs77757854	A	G	1.96399e-06	1.6311	0.3429	0.794328	0.0159	0.0606	0.000129887	22.627
Small-cell lung cancer	Glutathione S-transferase	rs847648	T	C	1.98002e-06	0.5476	0.1151	0.512861	0.0174	0.0263	0.000129931	22.6348
Small-cell lung cancer	Glutathione S-transferase	rs9983414	C	G	1.739e-06	-0.6189	0.1294	0.549541	-0.0169	0.0287	0.000131314	22.8756
Small-cell lung cancer	Catalase	rs117969939	T	C	2.57697e-06	1.5797	0.336	0.338844	-0.0662	0.0695	0.000126885	22.104
Small-cell lung cancer	Catalase	rs12678359	C	T	3.37404e-06	1.6283	0.3504	0.288403	0.0569	0.0536	0.00012396	21.5944
Small-cell lung cancer	Catalase	rs17111652	T	C	1.58402e-06	1.1036	0.2299	0.794328	-0.0179	0.0666	0.000132276	23.0433
Small-cell lung cancer	Catalase	rs2920066	G	C	4.81205e-06	-0.5474	0.1197	0.0912011	0.0448	0.0265	0.00012005	20.9132
Small-cell lung cancer	Catalase	rs62581702	T	A	2.98497e-06	0.7463	0.1597	0.275423	0.034	0.0311	0.000125359	21.8382
Small-cell lung cancer	Catalase	rs6943129	A	G	4.14e-06	-0.4934	0.1072	0.549541	-0.015	0.0251	0.000121605	21.184
Small-cell lung cancer	Catalase	rs755204	A	G	2.77198e-07	1.0843	0.211	0.0933254	0.0861	0.0514	0.000151587	26.4079
Small-cell lung cancer	Catalase	rs77757854	A	G	1.96399e-06	1.6311	0.3429	0.977237	0.002	0.0606	0.000129887	22.627
Small-cell lung cancer	Catalase	rs847648	T	C	1.98002e-06	0.5476	0.1151	0.25704	-0.0299	0.0263	0.000129931	22.6348
Small-cell lung cancer	Catalase	rs9983414	C	G	1.739e-06	-0.6189	0.1294	0.707946	0.011	0.0287	0.000131314	22.8756
Small-cell lung cancer	Superoxide dismutase	rs117969939	T	C	2.57697e-06	1.5797	0.336	0.691831	0.0272	0.0695	0.000126885	22.104
Small-cell lung cancer	Superoxide dismutase	rs12678359	C	T	3.37404e-06	1.6283	0.3504	0.660693	-0.0239	0.0536	0.00012396	21.5944
Small-cell lung cancer	Superoxide dismutase	rs17111652	T	C	1.58402e-06	1.1036	0.2299	0.47863	-0.0472	0.0666	0.000132276	23.0433
Small-cell lung cancer	Superoxide dismutase	rs2920066	G	C	4.81205e-06	-0.5474	0.1197	0.20893	0.0334	0.0265	0.00012005	20.9132
Small-cell lung cancer	Superoxide dismutase	rs62581702	T	A	2.98497e-06	0.7463	0.1597	0.323594	0.0306	0.0311	0.000125359	21.8382
Small-cell lung cancer	Superoxide dismutase	rs6943129	A	G	4.14e-06	-0.4934	0.1072	0.467735	0.0182	0.0251	0.000121605	21.184
Small-cell lung cancer	Superoxide dismutase	rs755204	A	G	2.77198e-07	1.0843	0.211	0.977237	-0.0008	0.0514	0.000151587	26.4079
Small-cell lung cancer	Superoxide dismutase	rs77757854	A	G	1.96399e-06	1.6311	0.3429	0.549541	-0.036	0.0606	0.000129887	22.627
Small-cell lung cancer	Superoxide dismutase	rs847648	T	C	1.98002e-06	0.5476	0.1151	0.120226	-0.0409	0.0263	0.000129931	22.6348
Small-cell lung cancer	Superoxide dismutase	rs9983414	C	G	1.739e-06	-0.6189	0.1294	0.436516	0.0222	0.0287	0.000131314	22.8756
Small-cell lung cancer	Glutathione peroxidase	rs117969939	T	C	2.57697e-06	1.5797	0.336	0.0691831	0.1261	0.0695	0.000996885	22.104
Small-cell lung cancer	Glutathione peroxidase	rs12678359	C	T	3.37404e-06	1.6283	0.3504	0.18197	0.0716	0.0536	0.000540604	21.5944
Small-cell lung cancer	Glutathione peroxidase	rs17111652	T	C	1.58402e-06	1.1036	0.2299	0.562341	0.0388	0.0666	0.00010287	23.0433
Small-cell lung cancer	Glutathione peroxidase	rs2920066	G	C	4.81205e-06	-0.5474	0.1197	0.645654	0.0124	0.0265	6.63652e-05	20.9132
Small-cell lung cancer	Glutathione peroxidase	rs62581702	T	A	2.98497e-06	0.7463	0.1597	0.331131	0.0303	0.0311	0.000287645	21.8382
Small-cell lung cancer	Glutathione peroxidase	rs6943129	A	G	4.14e-06	-0.4934	0.1072	0.426581	0.0199	0.0251	0.000190499	21.184
Small-cell lung cancer	Glutathione peroxidase	rs755204	A	G	2.77198e-07	1.0843	0.211	0.436516	-0.04	0.0514	0.00018354	26.4079
Small-cell lung cancer	Glutathione peroxidase	rs77757854	A	G	1.96399e-06	1.6311	0.3429	0.60256	0.0321	0.0606	8.50444e-05	22.627
Small-cell lung cancer	Glutathione peroxidase	rs847648	T	C	1.98002e-06	0.5476	0.1151	0.794328	0.0068	0.0263	2.02635e-05	22.6348
Small-cell lung cancer	Glutathione peroxidase	rs9983414	C	G	1.739e-06	-0.6189	0.1294	0.269153	-0.0316	0.0287	0.00036734	22.8756
Small-cell lung cancer	Albumin	rs117969939	T	C	2.57697e-06	1.5797	0.336	0.58	0.00659063	0.0118045	0.000126885	22.104
Small-cell lung cancer	Albumin	rs12678359	C	T	3.37404e-06	1.6283	0.3504	0.49	-0.00601621	0.00867567	0.00012396	21.5944
Small-cell lung cancer	Albumin	rs17111652	T	C	1.58402e-06	1.1036	0.2299	0.84	-0.0021281	0.0107347	0.000132276	23.0433
Small-cell lung cancer	Albumin	rs2920066	G	C	4.81205e-06	-0.5474	0.1197	0.032	-0.00944213	0.00441571	0.00012005	20.9132
Small-cell lung cancer	Albumin	rs62581702	T	A	2.98497e-06	0.7463	0.1597	0.780001	-0.001431	0.00509309	0.000125359	21.8382
Small-cell lung cancer	Albumin	rs6943129	A	G	4.14e-06	-0.4934	0.1072	0.32	0.00413724	0.00414311	0.000121605	21.184
Small-cell lung cancer	Albumin	rs755204	A	G	2.77198e-07	1.0843	0.211	0.24	-0.00993142	0.0085366	0.000151587	26.4079
Small-cell lung cancer	Albumin	rs77757854	A	G	1.96399e-06	1.6311	0.3429	0.68	-0.00419987	0.0102812	0.000129887	22.627
Small-cell lung cancer	Albumin	rs847648	T	C	1.98002e-06	0.5476	0.1151	0.23	0.00526954	0.00435212	0.000129931	22.6348
Small-cell lung cancer	Albumin	rs9983414	C	G	1.739e-06	-0.6189	0.1294	0.98	0.000140518	0.00469907	0.000131314	22.8756
Small-cell lung cancer	Total bilirubin	rs117969939	T	C	2.57697e-06	1.5797	0.336	0.20458	0.037746	0.029754	0.000126885	22.104
Small-cell lung cancer	Total bilirubin	rs12678359	C	T	3.37404e-06	1.6283	0.3504	0.26675	-0.024041	0.021648	0.00012396	21.5944
Small-cell lung cancer	Total bilirubin	rs17111652	T	C	1.58402e-06	1.1036	0.2299	0.706131	-0.010206	0.027068	0.000132276	23.0433
Small-cell lung cancer	Total bilirubin	rs2920066	G	C	4.81205e-06	-0.5474	0.1197	0.0517655	-0.021546	0.011077	0.00012005	20.9132
Small-cell lung cancer	Total bilirubin	rs62581702	T	A	2.98497e-06	0.7463	0.1597	0.46492	-0.0093448	0.012788	0.000125359	21.8382
Small-cell lung cancer	Total bilirubin	rs6943129	A	G	4.14e-06	-0.4934	0.1072	0.9277	0.00094232	0.010385	0.000121605	21.184
Small-cell lung cancer	Total bilirubin	rs755204	A	G	2.77198e-07	1.0843	0.211	0.14265	-0.031668	0.021601	0.000151587	26.4079
Small-cell lung cancer	Total bilirubin	rs77757854	A	G	1.96399e-06	1.6311	0.3429	0.35551	0.023567	0.025506	0.000129887	22.627
Small-cell lung cancer	Total bilirubin	rs847648	T	C	1.98002e-06	0.5476	0.1151	0.631569	0.0052368	0.010921	0.000129931	22.6348
Small-cell lung cancer	Total bilirubin	rs9983414	C	G	1.739e-06	-0.6189	0.1294	0.82023	-0.0026812	0.011799	0.000131314	22.8756
Breast cancer	Glutathione S-transferase	rs10096213	T	C	4.60002e-09	-0.1495	0.0255	0.794328	-0.0088	0.0329	0.000318983	34.3718
Breast cancer	Glutathione S-transferase	rs10760444	A	G	1.38401e-06	-0.0856	0.0177	0.147911	-0.0362	0.0251	0.000217075	23.3884
Breast cancer	Glutathione S-transferase	rs1078806	G	A	7.8361e-35	0.2221	0.018	0.275423	-0.0277	0.0255	0.00141137	152.248
Breast cancer	Glutathione S-transferase	rs10816581	T	C	2.044e-06	-0.0854	0.018	0.194984	0.0338	0.0261	0.000208922	22.5098
Breast cancer	Glutathione S-transferase	rs10921366	G	A	2.56898e-06	0.0889	0.0189	0.017378	-0.069	0.029	0.00020535	22.1248
Breast cancer	Glutathione S-transferase	rs10979082	C	A	1.48799e-07	-0.1596	0.0304	0.457088	0.0364	0.0486	0.000255806	27.5625
Breast cancer	Glutathione S-transferase	rs10979275	A	G	1.48399e-07	-0.1446	0.0275	0.0660693	0.0797	0.0434	0.000256604	27.6485
Breast cancer	Glutathione S-transferase	rs10983271	G	C	2.18198e-08	-0.1321	0.0236	0.562341	-0.0171	0.0291	0.000290776	31.3315
Breast cancer	Glutathione S-transferase	rs10995182	C	T	1.39101e-07	-0.1216	0.0231	0.295121	-0.0398	0.0382	0.000257179	27.7104
Breast cancer	Glutathione S-transferase	rs113431523	C	T	8.48399e-07	0.2957	0.06	0.457088	-0.0566	0.0763	0.000225427	24.2885
Breast cancer	Glutathione S-transferase	rs11624333	C	T	2.81903e-06	-0.0965	0.0206	0.416869	-0.0226	0.0281	0.000203674	21.9442
Breast cancer	Glutathione S-transferase	rs11644262	A	C	3.41099e-06	0.197	0.0424	0.0380189	-0.1075	0.0518	0.000200363	21.5874
Breast cancer	Glutathione S-transferase	rs11747786	A	G	3.11301e-06	0.0836	0.0179	0.323594	0.0246	0.025	0.000202452	21.8126
Breast cancer	Glutathione S-transferase	rs11909473	G	A	7.49204e-10	-0.1179	0.0191	0.0190546	0.0663	0.0282	0.000353599	38.1031
Breast cancer	Glutathione S-transferase	rs12262574	T	C	5.79402e-07	-0.13	0.026	0.512861	-0.0225	0.0347	0.000232029	25
Breast cancer	Glutathione S-transferase	rs12380349	G	A	3.95503e-07	0.1546	0.0305	0.724436	-0.0172	0.0497	0.000238462	25.6933
Breast cancer	Glutathione S-transferase	rs12628403	C	A	5.93294e-09	0.1738	0.0299	0.831764	0.0099	0.0447	0.000313563	33.7876
Breast cancer	Glutathione S-transferase	rs1274943	C	T	8.99001e-07	-0.1093	0.0223	0.11749	0.0528	0.0337	0.000222965	24.0232
Breast cancer	Glutathione S-transferase	rs12936639	A	G	4.05005e-06	-0.0924	0.02	0.870964	-0.0045	0.0274	0.000198108	21.3444
Breast cancer	Glutathione S-transferase	rs1323806	T	C	3.46202e-06	-0.0822	0.0177	0.954993	-0.0017	0.0249	0.000200177	21.5674
Breast cancer	Glutathione S-transferase	rs13292451	A	G	2.84197e-06	0.0959	0.0205	0.190546	0.0353	0.027	0.000203116	21.8841
Breast cancer	Glutathione S-transferase	rs13428823	A	G	3.44802e-07	-0.0905	0.0178	0.660693	0.0114	0.026	0.000239915	25.8498
Breast cancer	Glutathione S-transferase	rs138147053	T	C	4.09298e-06	0.2858	0.062	0.851138	-0.0171	0.0911	0.000197224	21.2491
Breast cancer	Glutathione S-transferase	rs138226248	A	G	3.10799e-06	0.2481	0.0532	0.60256	-0.0325	0.0626	0.000201858	21.7485
Breast cancer	Glutathione S-transferase	rs138323654	G	A	4.45903e-07	0.1584	0.0314	0.0645654	0.1205	0.0652	0.000236185	25.4478
Breast cancer	Glutathione S-transferase	rs138565216	T	C	4.19199e-07	0.2019	0.0399	0.851138	0.0203	0.1054	0.000237644	25.6051
Breast cancer	Glutathione S-transferase	rs145064416	A	G	9.07904e-07	-0.1784	0.0363	0.57544	-0.0395	0.0708	0.000224173	24.1533
Breast cancer	Glutathione S-transferase	rs147022207	G	T	1.35101e-06	0.3605	0.0746	0.977237	-0.0018	0.1231	0.000216742	23.3525
Breast cancer	Glutathione S-transferase	rs1543404	T	C	4.84596e-06	0.084	0.0184	0.158489	0.0363	0.0257	0.000193438	20.8412
Breast cancer	Glutathione S-transferase	rs17614575	A	T	4.82603e-06	0.1984	0.0434	0.512861	-0.0447	0.0682	0.000193965	20.898
Breast cancer	Glutathione S-transferase	rs2185857	G	A	5.27303e-08	0.103	0.0189	0.354813	0.0256	0.0278	0.000275635	29.6996
Breast cancer	Glutathione S-transferase	rs2236263	T	A	5.76501e-07	-0.0933	0.0187	0.691831	0.0106	0.0265	0.000231038	24.8932
Breast cancer	Glutathione S-transferase	rs2644436	C	G	4.96295e-06	-0.1483	0.0325	0.812831	0.0127	0.0529	0.000193257	20.8217
Breast cancer	Glutathione S-transferase	rs2936859	G	C	8.63396e-07	-0.0884	0.018	0.954993	0.0015	0.0258	0.000223855	24.119
Breast cancer	Glutathione S-transferase	rs34407071	T	C	2.69799e-06	0.0918	0.0196	0.0891251	0.047	0.0277	0.000203605	21.9368
Breast cancer	Glutathione S-transferase	rs34507830	T	C	1.166e-07	0.3551	0.067	0.112202	0.1399	0.0879	0.000260701	28.09
Breast cancer	Glutathione S-transferase	rs41316552	C	T	4.77804e-06	0.1117	0.0244	0.0691831	-0.0614	0.0338	0.000194512	20.9569
Breast cancer	Glutathione S-transferase	rs4149909	G	A	2.15601e-06	0.2432	0.0513	0.57544	0.0405	0.0722	0.000208596	22.4746
Breast cancer	Glutathione S-transferase	rs45461091	C	T	3.287e-06	-0.1225	0.0263	0.537032	0.0188	0.0301	0.000201362	21.6951
Breast cancer	Glutathione S-transferase	rs45631563	T	A	4.16802e-06	-0.1901	0.0413	0.57544	-0.0343	0.0619	0.000196645	21.1867
Breast cancer	Glutathione S-transferase	rs4700485	G	A	6.68498e-12	-0.143	0.0208	0.776247	0.0078	0.0276	0.00043859	47.2656
Breast cancer	Glutathione S-transferase	rs4752578	T	C	6.62995e-07	0.1761	0.0354	0.812831	-0.0121	0.0495	0.000229676	24.7464
Breast cancer	Glutathione S-transferase	rs4784227	T	C	3.00469e-31	0.2376	0.0204	0.831764	-0.0064	0.0289	0.00125774	135.654
Breast cancer	Glutathione S-transferase	rs480113	G	A	2.45499e-06	-0.0928	0.0197	0.912011	0.0035	0.0302	0.000205958	22.1903
Breast cancer	Glutathione S-transferase	rs4978665	G	C	1.87599e-07	0.105	0.0201	0.724436	0.0112	0.0317	0.000253268	27.2889
Breast cancer	Glutathione S-transferase	rs506516	G	T	1.14599e-06	0.0873	0.0179	0.199526	0.0334	0.0261	0.000220765	23.7861
Breast cancer	Glutathione S-transferase	rs55746746	C	T	2.40398e-10	0.1123	0.0177	0.457088	-0.0187	0.0251	0.000373555	40.2544
Breast cancer	Glutathione S-transferase	rs56137030	A	G	5.35994e-07	-0.0901	0.018	0.0588844	0.0476	0.0252	0.000232545	25.0556
Breast cancer	Glutathione S-transferase	rs61938093	T	C	3.06832e-12	-0.1297	0.0186	0.870964	0.0041	0.0272	0.000451192	48.6244
Breast cancer	Glutathione S-transferase	rs62235753	T	C	5.87489e-22	0.8314	0.0863	0.223872	0.1175	0.0971	0.000860851	92.8108
Breast cancer	Glutathione S-transferase	rs62235883	T	C	1.91898e-06	-0.1009	0.0212	0.60256	0.0214	0.0406	0.000210244	22.6522
Breast cancer	Glutathione S-transferase	rs631695	G	T	2.35001e-07	-0.0927	0.0179	0.0891251	-0.0422	0.0248	0.000248914	26.8197
Breast cancer	Glutathione S-transferase	rs6451770	G	T	2.29615e-11	0.1202	0.018	0.436516	-0.02	0.0259	0.000413797	44.5927
Breast cancer	Glutathione S-transferase	rs657315	T	C	1.91501e-07	-0.1013	0.0195	0.758578	-0.0092	0.0303	0.000250464	26.9867
Breast cancer	Glutathione S-transferase	rs6721996	A	G	9.00326e-16	-0.1416	0.0176	0.588844	0.0132	0.0248	0.000600543	64.7293
Breast cancer	Glutathione S-transferase	rs6796032	A	C	3.24414e-11	0.1306	0.0197	0.676083	-0.0122	0.0286	0.000407831	43.9495
Breast cancer	Glutathione S-transferase	rs688601	A	T	2.99199e-09	-0.1078	0.0182	0.40738	-0.0211	0.0252	0.000325579	35.0828
Breast cancer	Glutathione S-transferase	rs6930633	G	A	6.41195e-09	0.1241	0.0214	0.60256	-0.0138	0.0265	0.000312093	33.6292
Breast cancer	Glutathione S-transferase	rs7098100	A	G	4.36999e-06	0.0868	0.0189	0.102329	0.0418	0.0256	0.000195765	21.0919
Breast cancer	Glutathione S-transferase	rs72821452	C	T	3.06803e-06	0.4143	0.0888	0.190546	-0.1098	0.0837	0.000202032	21.7673
Breast cancer	Glutathione S-transferase	rs72837660	A	G	6.13705e-07	0.4016	0.0805	0.125893	-0.1427	0.093	0.000230993	24.8883
Breast cancer	Glutathione S-transferase	rs73516958	A	G	1.093e-08	-0.1087	0.019	0.190546	0.0349	0.0266	0.000303755	32.7304
Breast cancer	Glutathione S-transferase	rs74501504	T	C	3.35799e-06	-0.2528	0.0544	0.812831	0.0167	0.0742	0.000200435	21.5952
Breast cancer	Glutathione S-transferase	rs74592067	A	G	3.764e-06	0.1064	0.023	0.199526	-0.0441	0.0345	0.00019863	21.4007
Breast cancer	Glutathione S-transferase	rs74893841	T	G	3.865e-07	0.2081	0.041	1	0.0001	0.0748	0.000239098	25.7618
Breast cancer	Glutathione S-transferase	rs7587558	A	T	1.617e-07	-0.2717	0.0519	0.398107	-0.0579	0.069	0.000254354	27.4059
Breast cancer	Glutathione S-transferase	rs76183814	G	C	2.37197e-07	-0.2474	0.0479	0.60256	0.0465	0.0903	0.000247585	26.6765
Breast cancer	Glutathione S-transferase	rs78540526	T	C	1.09396e-28	0.3512	0.0316	0.323594	0.0476	0.0481	0.00114536	123.519
Breast cancer	Glutathione S-transferase	rs7893171	C	G	1.907e-07	-0.1275	0.0245	0.120226	0.0492	0.0316	0.000251352	27.0825
Breast cancer	Glutathione S-transferase	rs7897273	T	C	6.81397e-07	-0.0915	0.0184	0.331131	-0.024	0.0247	0.000229515	24.729
Breast cancer	Glutathione S-transferase	rs79101886	T	G	2.53998e-06	-0.1314	0.0279	0.758578	-0.0138	0.0447	0.000205872	22.1811
Breast cancer	Glutathione S-transferase	rs79356645	A	G	1.137e-06	0.165	0.0339	0.776247	-0.0127	0.0435	0.000219875	23.6902
Breast cancer	Glutathione S-transferase	rs8106220	T	C	2.83302e-06	-0.086	0.0184	1	0.0004	0.0259	0.000202757	21.8455
Breast cancer	Glutathione S-transferase	rs812020	C	A	2.21299e-06	-0.0968	0.0204	0.645654	0.0132	0.0292	0.000208979	22.516
Breast cancer	Glutathione S-transferase	rs865686	T	G	1.98016e-12	0.1311	0.0186	0.912011	-0.003	0.025	0.000460981	49.6798
Breast cancer	Glutathione S-transferase	rs9286452	G	A	1.81899e-06	0.1096	0.023	0.630957	-0.0142	0.0291	0.000210755	22.7073
Breast cancer	Glutathione S-transferase	rs966836	G	T	2.64801e-10	0.1396	0.0221	0.128825	-0.0507	0.0332	0.000370279	39.9012
Breast cancer	Catalase	rs10096213	T	C	4.60002e-09	-0.1495	0.0255	0.131826	0.0495	0.0329	0.000318983	34.3718
Breast cancer	Catalase	rs10760444	A	G	1.38401e-06	-0.0856	0.0177	0.0245471	-0.0563	0.025	0.000217075	23.3884
Breast cancer	Catalase	rs1078806	G	A	7.8361e-35	0.2221	0.018	0.223872	0.031	0.0255	0.00141137	152.248
Breast cancer	Catalase	rs10816581	T	C	2.044e-06	-0.0854	0.018	0.60256	0.0138	0.0261	0.000208922	22.5098
Breast cancer	Catalase	rs10921366	G	A	2.56898e-06	0.0889	0.0189	0.977237	-0.0009	0.029	0.00020535	22.1248
Breast cancer	Catalase	rs10979082	C	A	1.48799e-07	-0.1596	0.0304	0.630957	-0.0232	0.0486	0.000255806	27.5625
Breast cancer	Catalase	rs10979275	A	G	1.48399e-07	-0.1446	0.0275	0.630957	0.021	0.0434	0.000256604	27.6485
Breast cancer	Catalase	rs10983271	G	C	2.18198e-08	-0.1321	0.0236	0.524807	0.0185	0.0291	0.000290776	31.3315
Breast cancer	Catalase	rs10995182	C	T	1.39101e-07	-0.1216	0.0231	0.912011	-0.0041	0.0382	0.000257179	27.7104
Breast cancer	Catalase	rs113431523	C	T	8.48399e-07	0.2957	0.06	0.0467735	-0.1515	0.0763	0.000225427	24.2885
Breast cancer	Catalase	rs11624333	C	T	2.81903e-06	-0.0965	0.0206	0.549541	-0.0171	0.0281	0.000203674	21.9442
Breast cancer	Catalase	rs11644262	A	C	3.41099e-06	0.197	0.0424	0.323594	0.0513	0.0518	0.000200363	21.5874
Breast cancer	Catalase	rs11747786	A	G	3.11301e-06	0.0836	0.0179	0.501187	-0.0167	0.025	0.000202452	21.8126
Breast cancer	Catalase	rs11909473	G	A	7.49204e-10	-0.1179	0.0191	0.954993	0.0013	0.0283	0.000353599	38.1031
Breast cancer	Catalase	rs12262574	T	C	5.79402e-07	-0.13	0.026	0.199526	-0.0445	0.0348	0.000232029	25
Breast cancer	Catalase	rs12380349	G	A	3.95503e-07	0.1546	0.0305	0.457088	0.0368	0.0497	0.000238462	25.6933
Breast cancer	Catalase	rs12628403	C	A	5.93294e-09	0.1738	0.0299	0.891251	-0.0064	0.0447	0.000313563	33.7876
Breast cancer	Catalase	rs1274943	C	T	8.99001e-07	-0.1093	0.0223	0.870964	0.0059	0.0337	0.000222965	24.0232
Breast cancer	Catalase	rs12936639	A	G	4.05005e-06	-0.0924	0.02	0.25704	0.0312	0.0274	0.000198108	21.3444
Breast cancer	Catalase	rs1323806	T	C	3.46202e-06	-0.0822	0.0177	0.316228	-0.0251	0.0249	0.000200177	21.5674
Breast cancer	Catalase	rs13292451	A	G	2.84197e-06	0.0959	0.0205	0.57544	0.015	0.027	0.000203116	21.8841
Breast cancer	Catalase	rs13428823	A	G	3.44802e-07	-0.0905	0.0178	0.301995	0.0267	0.026	0.000239915	25.8498
Breast cancer	Catalase	rs138147053	T	C	4.09298e-06	0.2858	0.062	0.457088	-0.0679	0.0911	0.000197224	21.2491
Breast cancer	Catalase	rs138226248	A	G	3.10799e-06	0.2481	0.0532	0.512861	0.0412	0.0625	0.000201858	21.7485
Breast cancer	Catalase	rs138323654	G	A	4.45903e-07	0.1584	0.0314	0.245471	0.0756	0.0652	0.000236185	25.4478
Breast cancer	Catalase	rs138565216	T	C	4.19199e-07	0.2019	0.0399	0.177828	0.1422	0.1054	0.000237644	25.6051
Breast cancer	Catalase	rs145064416	A	G	9.07904e-07	-0.1784	0.0363	0.954993	-0.0049	0.0708	0.000224173	24.1533
Breast cancer	Catalase	rs147022207	G	T	1.35101e-06	0.3605	0.0746	0.524807	0.0784	0.1231	0.000216742	23.3525
Breast cancer	Catalase	rs1543404	T	C	4.84596e-06	0.084	0.0184	0.40738	-0.0213	0.0257	0.000193438	20.8412
Breast cancer	Catalase	rs17614575	A	T	4.82603e-06	0.1984	0.0434	0.1	-0.1121	0.0682	0.000193965	20.898
Breast cancer	Catalase	rs2185857	G	A	5.27303e-08	0.103	0.0189	0.812831	-0.0067	0.0278	0.000275635	29.6996
Breast cancer	Catalase	rs2236263	T	A	5.76501e-07	-0.0933	0.0187	0.645654	0.0123	0.0265	0.000231038	24.8932
Breast cancer	Catalase	rs2644436	C	G	4.96295e-06	-0.1483	0.0325	0.331131	-0.0515	0.0529	0.000193257	20.8217
Breast cancer	Catalase	rs2936859	G	C	8.63396e-07	-0.0884	0.018	0.74131	-0.0087	0.0258	0.000223855	24.119
Breast cancer	Catalase	rs34407071	T	C	2.69799e-06	0.0918	0.0196	0.549541	0.0164	0.0277	0.000203605	21.9368
Breast cancer	Catalase	rs34507830	T	C	1.166e-07	0.3551	0.067	1	-0.0005	0.0879	0.000260701	28.09
Breast cancer	Catalase	rs41316552	C	T	4.77804e-06	0.1117	0.0244	0.323594	0.0333	0.0338	0.000194512	20.9569
Breast cancer	Catalase	rs4149909	G	A	2.15601e-06	0.2432	0.0513	0.158489	-0.1017	0.0722	0.000208596	22.4746
Breast cancer	Catalase	rs45461091	C	T	3.287e-06	-0.1225	0.0263	0.891251	-0.0043	0.0301	0.000201362	21.6951
Breast cancer	Catalase	rs45631563	T	A	4.16802e-06	-0.1901	0.0413	0.74131	-0.0211	0.0619	0.000196645	21.1867
Breast cancer	Catalase	rs4700485	G	A	6.68498e-12	-0.143	0.0208	0.112202	0.0438	0.0276	0.00043859	47.2656
Breast cancer	Catalase	rs4752578	T	C	6.62995e-07	0.1761	0.0354	0.812831	0.0122	0.0495	0.000229676	24.7464
Breast cancer	Catalase	rs4784227	T	C	3.00469e-31	0.2376	0.0204	0.0851138	0.0496	0.0288	0.00125774	135.654
Breast cancer	Catalase	rs480113	G	A	2.45499e-06	-0.0928	0.0197	0.74131	0.0099	0.0302	0.000205958	22.1903
Breast cancer	Catalase	rs4978665	G	C	1.87599e-07	0.105	0.0201	0.371535	0.0282	0.0317	0.000253268	27.2889
Breast cancer	Catalase	rs506516	G	T	1.14599e-06	0.0873	0.0179	0.933254	-0.0018	0.0261	0.000220765	23.7861
Breast cancer	Catalase	rs55746746	C	T	2.40398e-10	0.1123	0.0177	0.0489779	-0.0492	0.025	0.000373555	40.2544
Breast cancer	Catalase	rs56137030	A	G	5.35994e-07	-0.0901	0.018	0.912011	-0.0028	0.0252	0.000232545	25.0556
Breast cancer	Catalase	rs61938093	T	C	3.06832e-12	-0.1297	0.0186	0.40738	-0.0225	0.0272	0.000451192	48.6244
Breast cancer	Catalase	rs62235753	T	C	5.87489e-22	0.8314	0.0863	0.102329	-0.1591	0.0971	0.000860851	92.8108
Breast cancer	Catalase	rs62235883	T	C	1.91898e-06	-0.1009	0.0212	0.891251	-0.0058	0.0406	0.000210244	22.6522
Breast cancer	Catalase	rs631695	G	T	2.35001e-07	-0.0927	0.0179	0.724436	0.0085	0.0248	0.000248914	26.8197
Breast cancer	Catalase	rs6451770	G	T	2.29615e-11	0.1202	0.018	0.263027	0.0289	0.0259	0.000413797	44.5927
Breast cancer	Catalase	rs657315	T	C	1.91501e-07	-0.1013	0.0195	0.891251	0.0041	0.0303	0.000250464	26.9867
Breast cancer	Catalase	rs6721996	A	G	9.00326e-16	-0.1416	0.0176	0.057544	0.047	0.0248	0.000600543	64.7293
Breast cancer	Catalase	rs6796032	A	C	3.24414e-11	0.1306	0.0197	0.380189	0.0249	0.0286	0.000407831	43.9495
Breast cancer	Catalase	rs688601	A	T	2.99199e-09	-0.1078	0.0182	0.147911	-0.0366	0.0252	0.000325579	35.0828
Breast cancer	Catalase	rs6930633	G	A	6.41195e-09	0.1241	0.0214	0.165959	-0.0369	0.0265	0.000312093	33.6292
Breast cancer	Catalase	rs7098100	A	G	4.36999e-06	0.0868	0.0189	0.933254	-0.0021	0.0256	0.000195765	21.0919
Breast cancer	Catalase	rs72821452	C	T	3.06803e-06	0.4143	0.0888	0.616595	-0.0418	0.0838	0.000202032	21.7673
Breast cancer	Catalase	rs72837660	A	G	6.13705e-07	0.4016	0.0805	0.954993	-0.004	0.093	0.000230993	24.8883
Breast cancer	Catalase	rs73516958	A	G	1.093e-08	-0.1087	0.019	0.870964	0.0044	0.0266	0.000303755	32.7304
Breast cancer	Catalase	rs74501504	T	C	3.35799e-06	-0.2528	0.0544	0.645654	0.0342	0.0742	0.000200435	21.5952
Breast cancer	Catalase	rs74592067	A	G	3.764e-06	0.1064	0.023	0.40738	-0.0286	0.0345	0.00019863	21.4007
Breast cancer	Catalase	rs74893841	T	G	3.865e-07	0.2081	0.041	0.891251	-0.0103	0.0747	0.000239098	25.7618
Breast cancer	Catalase	rs7587558	A	T	1.617e-07	-0.2717	0.0519	0.851138	0.0131	0.0691	0.000254354	27.4059
Breast cancer	Catalase	rs76183814	G	C	2.37197e-07	-0.2474	0.0479	0.398107	-0.0769	0.0903	0.000247585	26.6765
Breast cancer	Catalase	rs78540526	T	C	1.09396e-28	0.3512	0.0316	0.346737	-0.0452	0.0481	0.00114536	123.519
Breast cancer	Catalase	rs7893171	C	G	1.907e-07	-0.1275	0.0245	0.812831	0.0076	0.0316	0.000251352	27.0825
Breast cancer	Catalase	rs7897273	T	C	6.81397e-07	-0.0915	0.0184	0.446684	0.0186	0.0247	0.000229515	24.729
Breast cancer	Catalase	rs79101886	T	G	2.53998e-06	-0.1314	0.0279	0.275423	0.0488	0.0447	0.000205872	22.1811
Breast cancer	Catalase	rs79356645	A	G	1.137e-06	0.165	0.0339	0.645654	0.0197	0.0435	0.000219875	23.6902
Breast cancer	Catalase	rs8106220	T	C	2.83302e-06	-0.086	0.0184	0.17378	-0.0351	0.0259	0.000202757	21.8455
Breast cancer	Catalase	rs812020	C	A	2.21299e-06	-0.0968	0.0204	0.380189	-0.0256	0.0292	0.000208979	22.516
Breast cancer	Catalase	rs865686	T	G	1.98016e-12	0.1311	0.0186	0.25704	-0.0284	0.025	0.000460981	49.6798
Breast cancer	Catalase	rs9286452	G	A	1.81899e-06	0.1096	0.023	0.660693	0.0128	0.0291	0.000210755	22.7073
Breast cancer	Catalase	rs966836	G	T	2.64801e-10	0.1396	0.0221	0.398107	-0.0282	0.0332	0.000370279	39.9012
Breast cancer	Superoxide dismutase	rs10096213	T	C	4.60002e-09	-0.1495	0.0255	0.0851138	0.0567	0.0329	0.000318983	34.3718
Breast cancer	Superoxide dismutase	rs10760444	A	G	1.38401e-06	-0.0856	0.0177	0.380189	-0.022	0.0251	0.000217075	23.3884
Breast cancer	Superoxide dismutase	rs1078806	G	A	7.8361e-35	0.2221	0.018	0.645654	0.0115	0.0255	0.00141137	152.248
Breast cancer	Superoxide dismutase	rs10816581	T	C	2.044e-06	-0.0854	0.018	0.776247	-0.0077	0.0261	0.000208922	22.5098
Breast cancer	Superoxide dismutase	rs10921366	G	A	2.56898e-06	0.0889	0.0189	0.426581	-0.0231	0.029	0.00020535	22.1248
Breast cancer	Superoxide dismutase	rs10979082	C	A	1.48799e-07	-0.1596	0.0304	0.389045	0.0421	0.0486	0.000255806	27.5625
Breast cancer	Superoxide dismutase	rs10979275	A	G	1.48399e-07	-0.1446	0.0275	0.057544	-0.0825	0.0434	0.000256604	27.6485
Breast cancer	Superoxide dismutase	rs10983271	G	C	2.18198e-08	-0.1321	0.0236	0.20893	-0.0364	0.0291	0.000290776	31.3315
Breast cancer	Superoxide dismutase	rs10995182	C	T	1.39101e-07	-0.1216	0.0231	0.316228	0.0381	0.0382	0.000257179	27.7104
Breast cancer	Superoxide dismutase	rs113431523	C	T	8.48399e-07	0.2957	0.06	0.363078	-0.0698	0.0763	0.000225427	24.2885
Breast cancer	Superoxide dismutase	rs11624333	C	T	2.81903e-06	-0.0965	0.0206	0.218776	-0.0346	0.0281	0.000203674	21.9442
Breast cancer	Superoxide dismutase	rs11644262	A	C	3.41099e-06	0.197	0.0424	0.190546	0.0676	0.0518	0.000200363	21.5874
Breast cancer	Superoxide dismutase	rs11747786	A	G	3.11301e-06	0.0836	0.0179	0.912011	-0.003	0.025	0.000202452	21.8126
Breast cancer	Superoxide dismutase	rs11909473	G	A	7.49204e-10	-0.1179	0.0191	0.870964	0.0047	0.0283	0.000353599	38.1031
Breast cancer	Superoxide dismutase	rs12262574	T	C	5.79402e-07	-0.13	0.026	0.870964	-0.006	0.0348	0.000232029	25
Breast cancer	Superoxide dismutase	rs12380349	G	A	3.95503e-07	0.1546	0.0305	0.977237	0.0011	0.0498	0.000238462	25.6933
Breast cancer	Superoxide dismutase	rs12628403	C	A	5.93294e-09	0.1738	0.0299	0.338844	0.0429	0.0447	0.000313563	33.7876
Breast cancer	Superoxide dismutase	rs1274943	C	T	8.99001e-07	-0.1093	0.0223	0.707946	-0.0124	0.0337	0.000222965	24.0232
Breast cancer	Superoxide dismutase	rs12936639	A	G	4.05005e-06	-0.0924	0.02	0.00549541	0.0758	0.0273	0.000198108	21.3444
Breast cancer	Superoxide dismutase	rs1323806	T	C	3.46202e-06	-0.0822	0.0177	0.794328	0.0066	0.0249	0.000200177	21.5674
Breast cancer	Superoxide dismutase	rs13292451	A	G	2.84197e-06	0.0959	0.0205	0.645654	-0.0122	0.027	0.000203116	21.8841
Breast cancer	Superoxide dismutase	rs13428823	A	G	3.44802e-07	-0.0905	0.0178	0.251189	0.0297	0.026	0.000239915	25.8498
Breast cancer	Superoxide dismutase	rs138147053	T	C	4.09298e-06	0.2858	0.062	0.74131	-0.0298	0.0911	0.000197224	21.2491
Breast cancer	Superoxide dismutase	rs138226248	A	G	3.10799e-06	0.2481	0.0532	0.707946	-0.023	0.0625	0.000201858	21.7485
Breast cancer	Superoxide dismutase	rs138323654	G	A	4.45903e-07	0.1584	0.0314	0.691831	0.0262	0.0653	0.000236185	25.4478
Breast cancer	Superoxide dismutase	rs138565216	T	C	4.19199e-07	0.2019	0.0399	0.912011	-0.013	0.1054	0.000237644	25.6051
Breast cancer	Superoxide dismutase	rs145064416	A	G	9.07904e-07	-0.1784	0.0363	0.74131	0.0239	0.0708	0.000224173	24.1533
Breast cancer	Superoxide dismutase	rs147022207	G	T	1.35101e-06	0.3605	0.0746	0.436516	-0.0954	0.123	0.000216742	23.3525
Breast cancer	Superoxide dismutase	rs1543404	T	C	4.84596e-06	0.084	0.0184	1	-0.0002	0.0257	0.000193438	20.8412
Breast cancer	Superoxide dismutase	rs17614575	A	T	4.82603e-06	0.1984	0.0434	0.758578	0.021	0.0682	0.000193965	20.898
Breast cancer	Superoxide dismutase	rs2185857	G	A	5.27303e-08	0.103	0.0189	0.134896	-0.0416	0.0278	0.000275635	29.6996
Breast cancer	Superoxide dismutase	rs2236263	T	A	5.76501e-07	-0.0933	0.0187	0.47863	-0.0189	0.0264	0.000231038	24.8932
Breast cancer	Superoxide dismutase	rs2644436	C	G	4.96295e-06	-0.1483	0.0325	0.426581	0.0421	0.0529	0.000193257	20.8217
Breast cancer	Superoxide dismutase	rs2936859	G	C	8.63396e-07	-0.0884	0.018	0.588844	0.0139	0.0258	0.000223855	24.119
Breast cancer	Superoxide dismutase	rs34407071	T	C	2.69799e-06	0.0918	0.0196	0.295121	0.0289	0.0277	0.000203605	21.9368
Breast cancer	Superoxide dismutase	rs34507830	T	C	1.166e-07	0.3551	0.067	0.40738	-0.0727	0.0879	0.000260701	28.09
Breast cancer	Superoxide dismutase	rs41316552	C	T	4.77804e-06	0.1117	0.0244	0.204174	-0.0429	0.0337	0.000194512	20.9569
Breast cancer	Superoxide dismutase	rs4149909	G	A	2.15601e-06	0.2432	0.0513	0.707946	-0.0276	0.0722	0.000208596	22.4746
Breast cancer	Superoxide dismutase	rs45461091	C	T	3.287e-06	-0.1225	0.0263	0.691831	-0.0116	0.0301	0.000201362	21.6951
Breast cancer	Superoxide dismutase	rs45631563	T	A	4.16802e-06	-0.1901	0.0413	0.891251	0.0088	0.0619	0.000196645	21.1867
Breast cancer	Superoxide dismutase	rs4700485	G	A	6.68498e-12	-0.143	0.0208	0.60256	0.0143	0.0276	0.00043859	47.2656
Breast cancer	Superoxide dismutase	rs4752578	T	C	6.62995e-07	0.1761	0.0354	0.512861	-0.0327	0.0495	0.000229676	24.7464
Breast cancer	Superoxide dismutase	rs4784227	T	C	3.00469e-31	0.2376	0.0204	0.165959	-0.0399	0.0289	0.00125774	135.654
Breast cancer	Superoxide dismutase	rs480113	G	A	2.45499e-06	-0.0928	0.0197	0.323594	0.0296	0.0302	0.000205958	22.1903
Breast cancer	Superoxide dismutase	rs4978665	G	C	1.87599e-07	0.105	0.0201	0.331131	0.0306	0.0317	0.000253268	27.2889
Breast cancer	Superoxide dismutase	rs506516	G	T	1.14599e-06	0.0873	0.0179	0.467735	0.019	0.0261	0.000220765	23.7861
Breast cancer	Superoxide dismutase	rs55746746	C	T	2.40398e-10	0.1123	0.0177	0.912011	0.003	0.0251	0.000373555	40.2544
Breast cancer	Superoxide dismutase	rs56137030	A	G	5.35994e-07	-0.0901	0.018	0.0954993	0.0419	0.0252	0.000232545	25.0556
Breast cancer	Superoxide dismutase	rs61938093	T	C	3.06832e-12	-0.1297	0.0186	0.0323594	-0.0581	0.0272	0.000451192	48.6244
Breast cancer	Superoxide dismutase	rs62235753	T	C	5.87489e-22	0.8314	0.0863	0.812831	0.0235	0.0971	0.000860851	92.8108
Breast cancer	Superoxide dismutase	rs62235883	T	C	1.91898e-06	-0.1009	0.0212	0.363078	-0.0372	0.0406	0.000210244	22.6522
Breast cancer	Superoxide dismutase	rs631695	G	T	2.35001e-07	-0.0927	0.0179	0.933254	-0.0024	0.0248	0.000248914	26.8197
Breast cancer	Superoxide dismutase	rs6451770	G	T	2.29615e-11	0.1202	0.018	0.154882	0.0368	0.0259	0.000413797	44.5927
Breast cancer	Superoxide dismutase	rs657315	T	C	1.91501e-07	-0.1013	0.0195	0.338844	-0.0288	0.0303	0.000250464	26.9867
Breast cancer	Superoxide dismutase	rs6721996	A	G	9.00326e-16	-0.1416	0.0176	0.707946	-0.0094	0.0248	0.000600543	64.7293
Breast cancer	Superoxide dismutase	rs6796032	A	C	3.24414e-11	0.1306	0.0197	0.0331131	-0.0608	0.0286	0.000407831	43.9495
Breast cancer	Superoxide dismutase	rs688601	A	T	2.99199e-09	-0.1078	0.0182	0.158489	0.0354	0.0252	0.000325579	35.0828
Breast cancer	Superoxide dismutase	rs6930633	G	A	6.41195e-09	0.1241	0.0214	0.0436516	0.0535	0.0265	0.000312093	33.6292
Breast cancer	Superoxide dismutase	rs7098100	A	G	4.36999e-06	0.0868	0.0189	0.123027	-0.0393	0.0256	0.000195765	21.0919
Breast cancer	Superoxide dismutase	rs72821452	C	T	3.06803e-06	0.4143	0.0888	0.512861	0.0551	0.0838	0.000202032	21.7673
Breast cancer	Superoxide dismutase	rs72837660	A	G	6.13705e-07	0.4016	0.0805	0.346737	-0.0874	0.093	0.000230993	24.8883
Breast cancer	Superoxide dismutase	rs73516958	A	G	1.093e-08	-0.1087	0.019	0.645654	-0.0125	0.0266	0.000303755	32.7304
Breast cancer	Superoxide dismutase	rs74501504	T	C	3.35799e-06	-0.2528	0.0544	0.0831764	-0.1287	0.0742	0.000200435	21.5952
Breast cancer	Superoxide dismutase	rs74592067	A	G	3.764e-06	0.1064	0.023	0.776247	-0.01	0.0345	0.00019863	21.4007
Breast cancer	Superoxide dismutase	rs74893841	T	G	3.865e-07	0.2081	0.041	0.380189	0.0658	0.0748	0.000239098	25.7618
Breast cancer	Superoxide dismutase	rs7587558	A	T	1.617e-07	-0.2717	0.0519	0.0660693	0.1267	0.069	0.000254354	27.4059
Breast cancer	Superoxide dismutase	rs76183814	G	C	2.37197e-07	-0.2474	0.0479	0.0223872	-0.2057	0.0902	0.000247585	26.6765
Breast cancer	Superoxide dismutase	rs78540526	T	C	1.09396e-28	0.3512	0.0316	0.707946	-0.0179	0.0481	0.00114536	123.519
Breast cancer	Superoxide dismutase	rs7893171	C	G	1.907e-07	-0.1275	0.0245	0.380189	-0.0278	0.0315	0.000251352	27.0825
Breast cancer	Superoxide dismutase	rs7897273	T	C	6.81397e-07	-0.0915	0.0184	0.954993	0.0012	0.0247	0.000229515	24.729
Breast cancer	Superoxide dismutase	rs79101886	T	G	2.53998e-06	-0.1314	0.0279	0.0245471	0.1002	0.0446	0.000205872	22.1811
Breast cancer	Superoxide dismutase	rs79356645	A	G	1.137e-06	0.165	0.0339	0.346737	0.0407	0.0435	0.000219875	23.6902
Breast cancer	Superoxide dismutase	rs8106220	T	C	2.83302e-06	-0.086	0.0184	0.74131	0.0083	0.0259	0.000202757	21.8455
Breast cancer	Superoxide dismutase	rs812020	C	A	2.21299e-06	-0.0968	0.0204	0.389045	0.0251	0.0292	0.000208979	22.516
Breast cancer	Superoxide dismutase	rs865686	T	G	1.98016e-12	0.1311	0.0186	0.645654	0.0114	0.025	0.000460981	49.6798
Breast cancer	Superoxide dismutase	rs9286452	G	A	1.81899e-06	0.1096	0.023	0.426581	0.023	0.0291	0.000210755	22.7073
Breast cancer	Superoxide dismutase	rs966836	G	T	2.64801e-10	0.1396	0.0221	0.707946	-0.0126	0.0332	0.000370279	39.9012
Breast cancer	Glutathione peroxidase	rs10096213	T	C	4.60002e-09	-0.1495	0.0255	0.436516	-0.0258	0.0329	0.000318983	34.3718
Breast cancer	Glutathione peroxidase	rs10760444	A	G	1.38401e-06	-0.0856	0.0177	0.457088	0.0187	0.0251	0.000217075	23.3884
Breast cancer	Glutathione peroxidase	rs1078806	G	A	7.8361e-35	0.2221	0.018	0.316228	-0.0257	0.0255	0.00141137	152.248
Breast cancer	Glutathione peroxidase	rs10816581	T	C	2.044e-06	-0.0854	0.018	0.870964	-0.0039	0.0261	0.000208922	22.5098
Breast cancer	Glutathione peroxidase	rs10921366	G	A	2.56898e-06	0.0889	0.0189	1	0	0.029	0.00020535	22.1248
Breast cancer	Glutathione peroxidase	rs10979082	C	A	1.48799e-07	-0.1596	0.0304	0.758578	0.0149	0.0486	0.000255806	27.5625
Breast cancer	Glutathione peroxidase	rs10979275	A	G	1.48399e-07	-0.1446	0.0275	0.933254	0.004	0.0434	0.000256604	27.6485
Breast cancer	Glutathione peroxidase	rs10983271	G	C	2.18198e-08	-0.1321	0.0236	0.398107	0.0247	0.0291	0.000290776	31.3315
Breast cancer	Glutathione peroxidase	rs10995182	C	T	1.39101e-07	-0.1216	0.0231	0.870964	0.0064	0.0382	0.000257179	27.7104
Breast cancer	Glutathione peroxidase	rs113431523	C	T	8.48399e-07	0.2957	0.06	0.20893	0.0962	0.0763	0.000225427	24.2885
Breast cancer	Glutathione peroxidase	rs11624333	C	T	2.81903e-06	-0.0965	0.0206	0.301995	0.0291	0.0281	0.000203674	21.9442
Breast cancer	Glutathione peroxidase	rs11644262	A	C	3.41099e-06	0.197	0.0424	0.0912011	-0.0876	0.0518	0.000200363	21.5874
Breast cancer	Glutathione peroxidase	rs11747786	A	G	3.11301e-06	0.0836	0.0179	0.0891251	0.0426	0.025	0.000202452	21.8126
Breast cancer	Glutathione peroxidase	rs11909473	G	A	7.49204e-10	-0.1179	0.0191	0.446684	-0.0215	0.0283	0.000353599	38.1031
Breast cancer	Glutathione peroxidase	rs12262574	T	C	5.79402e-07	-0.13	0.026	0.275423	-0.038	0.0348	0.000232029	25
Breast cancer	Glutathione peroxidase	rs12380349	G	A	3.95503e-07	0.1546	0.0305	0.524807	-0.0321	0.0497	0.000238462	25.6933
Breast cancer	Glutathione peroxidase	rs12628403	C	A	5.93294e-09	0.1738	0.0299	0.0288403	0.0975	0.0447	0.000313563	33.7876
Breast cancer	Glutathione peroxidase	rs1274943	C	T	8.99001e-07	-0.1093	0.0223	0.363078	-0.0308	0.0337	0.000222965	24.0232
Breast cancer	Glutathione peroxidase	rs12936639	A	G	4.05005e-06	-0.0924	0.02	0.831764	-0.0058	0.0273	0.000198108	21.3444
Breast cancer	Glutathione peroxidase	rs1323806	T	C	3.46202e-06	-0.0822	0.0177	0.954993	-0.0015	0.0249	0.000200177	21.5674
Breast cancer	Glutathione peroxidase	rs13292451	A	G	2.84197e-06	0.0959	0.0205	0.537032	0.0166	0.027	0.000203116	21.8841
Breast cancer	Glutathione peroxidase	rs13428823	A	G	3.44802e-07	-0.0905	0.0178	0.0446684	-0.0521	0.026	0.000239915	25.8498
Breast cancer	Glutathione peroxidase	rs138147053	T	C	4.09298e-06	0.2858	0.062	0.0537032	-0.1756	0.0911	0.000197224	21.2491
Breast cancer	Glutathione peroxidase	rs138226248	A	G	3.10799e-06	0.2481	0.0532	0.331131	0.0612	0.0625	0.000201858	21.7485
Breast cancer	Glutathione peroxidase	rs138323654	G	A	4.45903e-07	0.1584	0.0314	0.691831	0.026	0.0653	0.000236185	25.4478
Breast cancer	Glutathione peroxidase	rs138565216	T	C	4.19199e-07	0.2019	0.0399	1	0.0001	0.1054	0.000237644	25.6051
Breast cancer	Glutathione peroxidase	rs145064416	A	G	9.07904e-07	-0.1784	0.0363	0.416869	0.057	0.0708	0.000224173	24.1533
Breast cancer	Glutathione peroxidase	rs147022207	G	T	1.35101e-06	0.3605	0.0746	0.0457088	0.2452	0.123	0.000216742	23.3525
Breast cancer	Glutathione peroxidase	rs1543404	T	C	4.84596e-06	0.084	0.0184	0.025704	-0.0574	0.0257	0.000193438	20.8412
Breast cancer	Glutathione peroxidase	rs17614575	A	T	4.82603e-06	0.1984	0.0434	0.870964	-0.0107	0.0682	0.000193965	20.898
Breast cancer	Glutathione peroxidase	rs2185857	G	A	5.27303e-08	0.103	0.0189	0.616595	0.0139	0.0278	0.000275635	29.6996
Breast cancer	Glutathione peroxidase	rs2236263	T	A	5.76501e-07	-0.0933	0.0187	0.831764	0.0059	0.0265	0.000231038	24.8932
Breast cancer	Glutathione peroxidase	rs2644436	C	G	4.96295e-06	-0.1483	0.0325	0.724436	0.0183	0.0529	0.000193257	20.8217
Breast cancer	Glutathione peroxidase	rs2936859	G	C	8.63396e-07	-0.0884	0.018	0.109648	-0.0413	0.0258	0.000223855	24.119
Breast cancer	Glutathione peroxidase	rs34407071	T	C	2.69799e-06	0.0918	0.0196	0.269153	-0.0307	0.0277	0.000203605	21.9368
Breast cancer	Glutathione peroxidase	rs34507830	T	C	1.166e-07	0.3551	0.067	0.194984	0.114	0.0878	0.000260701	28.09
Breast cancer	Glutathione peroxidase	rs41316552	C	T	4.77804e-06	0.1117	0.0244	0.562341	-0.0196	0.0338	0.000194512	20.9569
Breast cancer	Glutathione peroxidase	rs4149909	G	A	2.15601e-06	0.2432	0.0513	0.000645654	0.246	0.0721	0.000208596	22.4746
Breast cancer	Glutathione peroxidase	rs45461091	C	T	3.287e-06	-0.1225	0.0263	0.758578	-0.0096	0.0301	0.000201362	21.6951
Breast cancer	Glutathione peroxidase	rs45631563	T	A	4.16802e-06	-0.1901	0.0413	0.776247	0.018	0.0619	0.000196645	21.1867
Breast cancer	Glutathione peroxidase	rs4700485	G	A	6.68498e-12	-0.143	0.0208	0.891251	-0.0041	0.0276	0.00043859	47.2656
Breast cancer	Glutathione peroxidase	rs4752578	T	C	6.62995e-07	0.1761	0.0354	0.114815	-0.078	0.0495	0.000229676	24.7464
Breast cancer	Glutathione peroxidase	rs4784227	T	C	3.00469e-31	0.2376	0.0204	0.47863	-0.0205	0.0289	0.00125774	135.654
Breast cancer	Glutathione peroxidase	rs480113	G	A	2.45499e-06	-0.0928	0.0197	0.758578	-0.009	0.0302	0.000205958	22.1903
Breast cancer	Glutathione peroxidase	rs4978665	G	C	1.87599e-07	0.105	0.0201	0.47863	0.0223	0.0317	0.000253268	27.2889
Breast cancer	Glutathione peroxidase	rs506516	G	T	1.14599e-06	0.0873	0.0179	0.186209	-0.0345	0.0261	0.000220765	23.7861
Breast cancer	Glutathione peroxidase	rs55746746	C	T	2.40398e-10	0.1123	0.0177	0.758578	0.0078	0.0251	0.000373555	40.2544
Breast cancer	Glutathione peroxidase	rs56137030	A	G	5.35994e-07	-0.0901	0.018	0.676083	-0.0104	0.0252	0.000232545	25.0556
Breast cancer	Glutathione peroxidase	rs61938093	T	C	3.06832e-12	-0.1297	0.0186	0.74131	-0.009	0.0272	0.000451192	48.6244
Breast cancer	Glutathione peroxidase	rs62235753	T	C	5.87489e-22	0.8314	0.0863	0.933254	-0.0069	0.0971	0.000860851	92.8108
Breast cancer	Glutathione peroxidase	rs62235883	T	C	1.91898e-06	-0.1009	0.0212	0.371535	-0.0365	0.0406	0.000210244	22.6522
Breast cancer	Glutathione peroxidase	rs631695	G	T	2.35001e-07	-0.0927	0.0179	0.831764	-0.0055	0.0248	0.000248914	26.8197
Breast cancer	Glutathione peroxidase	rs6451770	G	T	2.29615e-11	0.1202	0.018	0.416869	-0.0209	0.0259	0.000413797	44.5927
Breast cancer	Glutathione peroxidase	rs657315	T	C	1.91501e-07	-0.1013	0.0195	0.040738	0.0618	0.0302	0.000250464	26.9867
Breast cancer	Glutathione peroxidase	rs6721996	A	G	9.00326e-16	-0.1416	0.0176	0.47863	0.0174	0.0248	0.000600543	64.7293
Breast cancer	Glutathione peroxidase	rs6796032	A	C	3.24414e-11	0.1306	0.0197	0.151356	-0.0411	0.0286	0.000407831	43.9495
Breast cancer	Glutathione peroxidase	rs688601	A	T	2.99199e-09	-0.1078	0.0182	0.776247	-0.0072	0.0252	0.000325579	35.0828
Breast cancer	Glutathione peroxidase	rs6930633	G	A	6.41195e-09	0.1241	0.0214	0.120226	-0.0411	0.0265	0.000312093	33.6292
Breast cancer	Glutathione peroxidase	rs7098100	A	G	4.36999e-06	0.0868	0.0189	0.562341	-0.0147	0.0256	0.000195765	21.0919
Breast cancer	Glutathione peroxidase	rs72821452	C	T	3.06803e-06	0.4143	0.0888	0.676083	-0.0352	0.0838	0.000202032	21.7673
Breast cancer	Glutathione peroxidase	rs72837660	A	G	6.13705e-07	0.4016	0.0805	0.562341	0.0545	0.093	0.000230993	24.8883
Breast cancer	Glutathione peroxidase	rs73516958	A	G	1.093e-08	-0.1087	0.019	0.954993	-0.0018	0.0266	0.000303755	32.7304
Breast cancer	Glutathione peroxidase	rs74501504	T	C	3.35799e-06	-0.2528	0.0544	0.165959	-0.1026	0.0742	0.000200435	21.5952
Breast cancer	Glutathione peroxidase	rs74592067	A	G	3.764e-06	0.1064	0.023	0.060256	0.0648	0.0345	0.00019863	21.4007
Breast cancer	Glutathione peroxidase	rs74893841	T	G	3.865e-07	0.2081	0.041	0.01	-0.1925	0.0747	0.000239098	25.7618
Breast cancer	Glutathione peroxidase	rs7587558	A	T	1.617e-07	-0.2717	0.0519	0.776247	-0.0198	0.0691	0.000254354	27.4059
Breast cancer	Glutathione peroxidase	rs76183814	G	C	2.37197e-07	-0.2474	0.0479	0.776247	-0.0256	0.0903	0.000247585	26.6765
Breast cancer	Glutathione peroxidase	rs78540526	T	C	1.09396e-28	0.3512	0.0316	0.954993	0.003	0.0481	0.00114536	123.519
Breast cancer	Glutathione peroxidase	rs7893171	C	G	1.907e-07	-0.1275	0.0245	0.275423	0.0343	0.0316	0.000251352	27.0825
Breast cancer	Glutathione peroxidase	rs7897273	T	C	6.81397e-07	-0.0915	0.0184	0.501187	0.0164	0.0247	0.000229515	24.729
Breast cancer	Glutathione peroxidase	rs79101886	T	G	2.53998e-06	-0.1314	0.0279	0.524807	-0.0283	0.0447	0.000205872	22.1811
Breast cancer	Glutathione peroxidase	rs79356645	A	G	1.137e-06	0.165	0.0339	0.691831	-0.0174	0.0435	0.000219875	23.6902
Breast cancer	Glutathione peroxidase	rs8106220	T	C	2.83302e-06	-0.086	0.0184	0.691831	-0.0105	0.0259	0.000202757	21.8455
Breast cancer	Glutathione peroxidase	rs812020	C	A	2.21299e-06	-0.0968	0.0204	0.812831	0.0067	0.0292	0.000208979	22.516
Breast cancer	Glutathione peroxidase	rs865686	T	G	1.98016e-12	0.1311	0.0186	0.933254	-0.0021	0.025	0.000460981	49.6798
Breast cancer	Glutathione peroxidase	rs9286452	G	A	1.81899e-06	0.1096	0.023	0.0977237	0.048	0.0291	0.000210755	22.7073
Breast cancer	Glutathione peroxidase	rs966836	G	T	2.64801e-10	0.1396	0.0221	0.501187	0.0226	0.0332	0.000370279	39.9012
Breast cancer	Albumin	rs10096213	T	C	4.60002e-09	-0.1495	0.0255	0.0359998	0.0115824	0.00553108	0.000318983	34.3718
Breast cancer	Albumin	rs10760444	A	G	1.38401e-06	-0.0856	0.0177	0.81	0.00100069	0.00417212	0.000217075	23.3884
Breast cancer	Albumin	rs1078806	G	A	7.8361e-35	0.2221	0.018	0.39	-0.00362829	0.00419748	0.00141137	152.248
Breast cancer	Albumin	rs10816581	T	C	2.044e-06	-0.0854	0.018	0.709999	-0.00160888	0.00433772	0.000208922	22.5098
Breast cancer	Albumin	rs10921366	G	A	2.56898e-06	0.0889	0.0189	0.04	-0.00985963	0.00479601	0.00020535	22.1248
Breast cancer	Albumin	rs10979082	C	A	1.48799e-07	-0.1596	0.0304	0.64	0.00379138	0.00801427	0.000255806	27.5625
Breast cancer	Albumin	rs10979275	A	G	1.48399e-07	-0.1446	0.0275	0.7	0.00286848	0.0075406	0.000256604	27.6485
Breast cancer	Albumin	rs10983271	G	C	2.18198e-08	-0.1321	0.0236	0.95	-0.000331226	0.00491869	0.000290776	31.3315
Breast cancer	Albumin	rs10995182	C	T	1.39101e-07	-0.1216	0.0231	0.77	0.00188397	0.00637346	0.000257179	27.7104
Breast cancer	Albumin	rs113431523	C	T	8.48399e-07	0.2957	0.06	0.16	0.0173122	0.012358	0.000225427	24.2885
Breast cancer	Albumin	rs11624333	C	T	2.81903e-06	-0.0965	0.0206	0.0700003	-0.00839544	0.00463952	0.000203674	21.9442
Breast cancer	Albumin	rs11644262	A	C	3.41099e-06	0.197	0.0424	0.49	-0.00555296	0.00812527	0.000200363	21.5874
Breast cancer	Albumin	rs117953620	C	T	4.80098e-06	0.2929	0.064	0.719999	-0.0084158	0.0231284	0.000194401	20.9449
Breast cancer	Albumin	rs11909473	G	A	7.49204e-10	-0.1179	0.0191	0.1	0.00747033	0.00457207	0.000353599	38.1031
Breast cancer	Albumin	rs12262574	T	C	5.79402e-07	-0.13	0.026	0.2	0.00747844	0.00584196	0.000232029	25
Breast cancer	Albumin	rs12380349	G	A	3.95503e-07	0.1546	0.0305	0.93	-0.000746114	0.00815852	0.000238462	25.6933
Breast cancer	Albumin	rs12628403	C	A	5.93294e-09	0.1738	0.0299	0.74	0.00257451	0.00761263	0.000313563	33.7876
Breast cancer	Albumin	rs1274943	C	T	8.99001e-07	-0.1093	0.0223	0.04	0.0116031	0.00564547	0.000222965	24.0232
Breast cancer	Albumin	rs12936639	A	G	4.05005e-06	-0.0924	0.02	0.42	0.0036746	0.00452715	0.000198108	21.3444
Breast cancer	Albumin	rs132365	C	G	7.52315e-13	-0.4827	0.0673	0.41	-0.0169715	0.0206084	0.000477332	51.4428
Breast cancer	Albumin	rs1323806	T	C	3.46202e-06	-0.0822	0.0177	0.6	-0.00218523	0.00414271	0.000200177	21.5674
Breast cancer	Albumin	rs13292451	A	G	2.84197e-06	0.0959	0.0205	0.37	-0.00396596	0.00443793	0.000203116	21.8841
Breast cancer	Albumin	rs138147053	T	C	4.09298e-06	0.2858	0.062	0.9	-0.0019612	0.0161855	0.000197224	21.2491
Breast cancer	Albumin	rs138226248	A	G	3.10799e-06	0.2481	0.0532	0.22	-0.0126495	0.0102154	0.000201858	21.7485
Breast cancer	Albumin	rs138323654	G	A	4.45903e-07	0.1584	0.0314	0.01	-0.0278188	0.0108055	0.000236185	25.4478
Breast cancer	Albumin	rs138565216	T	C	4.19199e-07	0.2019	0.0399	0.5	-0.0127278	0.0187991	0.000237644	25.6051
Breast cancer	Albumin	rs145064416	A	G	9.07904e-07	-0.1784	0.0363	0.12	-0.0200223	0.0127985	0.000224173	24.1533
Breast cancer	Albumin	rs147022207	G	T	1.35101e-06	0.3605	0.0746	0.2	0.0286412	0.0221991	0.000216742	23.3525
Breast cancer	Albumin	rs1543404	T	C	4.84596e-06	0.084	0.0184	0.05	0.00817309	0.0041785	0.000193438	20.8412
Breast cancer	Albumin	rs17614575	A	T	4.82603e-06	0.1984	0.0434	0.99	0.000171678	0.0112043	0.000193965	20.898
Breast cancer	Albumin	rs2185857	G	A	5.27303e-08	0.103	0.0189	0.53	-0.00288881	0.00463276	0.000275635	29.6996
Breast cancer	Albumin	rs2236263	T	A	5.76501e-07	-0.0933	0.0187	0.14	-0.00663814	0.00448665	0.000231038	24.8932
Breast cancer	Albumin	rs2644436	C	G	4.96295e-06	-0.1483	0.0325	0.61	0.00454082	0.00901459	0.000193257	20.8217
Breast cancer	Albumin	rs2936859	G	C	8.63396e-07	-0.0884	0.018	0.8	0.00107797	0.00418761	0.000223855	24.119
Breast cancer	Albumin	rs34407071	T	C	2.69799e-06	0.0918	0.0196	0.0449997	-0.00895915	0.00447535	0.000203605	21.9368
Breast cancer	Albumin	rs34507830	T	C	1.166e-07	0.3551	0.067	0.23	-0.0169204	0.0140981	0.000260701	28.09
Breast cancer	Albumin	rs41316552	C	T	4.77804e-06	0.1117	0.0244	0.780001	-0.00159789	0.00577378	0.000194512	20.9569
Breast cancer	Albumin	rs4149909	G	A	2.15601e-06	0.2432	0.0513	0.98	0.000330643	0.0116699	0.000208596	22.4746
Breast cancer	Albumin	rs45461091	C	T	3.287e-06	-0.1225	0.0263	0.98	0.000123264	0.00505834	0.000201362	21.6951
Breast cancer	Albumin	rs45631563	T	A	4.16802e-06	-0.1901	0.0413	0.84	-0.00201592	0.0100356	0.000196645	21.1867
Breast cancer	Albumin	rs4700485	G	A	6.68498e-12	-0.143	0.0208	1	-6.6397e-06	0.00461682	0.00043859	47.2656
Breast cancer	Albumin	rs4752578	T	C	6.62995e-07	0.1761	0.0354	0.450001	0.00588774	0.00773033	0.000229676	24.7464
Breast cancer	Albumin	rs4784227	T	C	3.00469e-31	0.2376	0.0204	0.37	-0.00431311	0.00484053	0.00125774	135.654
Breast cancer	Albumin	rs480113	G	A	2.45499e-06	-0.0928	0.0197	0.87	0.000798832	0.00496254	0.000205958	22.1903
Breast cancer	Albumin	rs4978665	G	C	1.87599e-07	0.105	0.0201	0.55	-0.00297781	0.00500409	0.000253268	27.2889
Breast cancer	Albumin	rs506516	G	T	1.14599e-06	0.0873	0.0179	0.5	0.00299936	0.00443579	0.000220765	23.7861
Breast cancer	Albumin	rs55746746	C	T	2.40398e-10	0.1123	0.0177	0.16	-0.00584164	0.00415419	0.000373555	40.2544
Breast cancer	Albumin	rs61938093	T	C	3.06832e-12	-0.1297	0.0186	0.709999	-0.00170082	0.00455062	0.000451192	48.6244
Breast cancer	Albumin	rs62235883	T	C	1.91898e-06	-0.1009	0.0212	0.5	-0.00463882	0.00693451	0.000210244	22.6522
Breast cancer	Albumin	rs6451770	G	T	2.29615e-11	0.1202	0.018	0.780001	-0.00118103	0.00426777	0.000413797	44.5927
Breast cancer	Albumin	rs657315	T	C	1.91501e-07	-0.1013	0.0195	0.77	0.00151525	0.0050977	0.000250464	26.9867
Breast cancer	Albumin	rs6721996	A	G	9.00326e-16	-0.1416	0.0176	0.96	-0.000190594	0.00413641	0.000600543	64.7293
Breast cancer	Albumin	rs6796032	A	C	3.24414e-11	0.1306	0.0197	0.11	-0.00770619	0.0047818	0.000407831	43.9495
Breast cancer	Albumin	rs688601	A	T	2.99199e-09	-0.1078	0.0182	0.37	0.0037117	0.00416527	0.000325579	35.0828
Breast cancer	Albumin	rs6930633	G	A	6.41195e-09	0.1241	0.0214	0.61	0.00223602	0.00439195	0.000312093	33.6292
Breast cancer	Albumin	rs72821452	C	T	3.06803e-06	0.4143	0.0888	0.08	-0.0254032	0.0145064	0.000202032	21.7673
Breast cancer	Albumin	rs72837660	A	G	6.13705e-07	0.4016	0.0805	0.7	0.00580717	0.01484	0.000230993	24.8883
Breast cancer	Albumin	rs73516958	A	G	1.093e-08	-0.1087	0.019	0.38	0.00383126	0.00437479	0.000303755	32.7304
Breast cancer	Albumin	rs74501504	T	C	3.35799e-06	-0.2528	0.0544	0.0899995	-0.0219479	0.0129383	0.000200435	21.5952
Breast cancer	Albumin	rs74592067	A	G	3.764e-06	0.1064	0.023	0.94	-0.000436478	0.00579982	0.00019863	21.4007
Breast cancer	Albumin	rs74893841	T	G	3.865e-07	0.2081	0.041	0.54	-0.00771041	0.0124738	0.000239098	25.7618
Breast cancer	Albumin	rs7587558	A	T	1.617e-07	-0.2717	0.0519	0.83	-0.00237621	0.0114043	0.000254354	27.4059
Breast cancer	Albumin	rs76183814	G	C	2.37197e-07	-0.2474	0.0479	0.0569994	-0.0296467	0.0155888	0.000247585	26.6765
Breast cancer	Albumin	rs78540526	T	C	1.09396e-28	0.3512	0.0316	0.0179999	-0.0189502	0.00802579	0.00114536	123.519
Breast cancer	Albumin	rs7893171	C	G	1.907e-07	-0.1275	0.0245	0.84	0.00104027	0.00520976	0.000251352	27.0825
Breast cancer	Albumin	rs7897273	T	C	6.81397e-07	-0.0915	0.0184	0.73	-0.00140133	0.00413013	0.000229515	24.729
Breast cancer	Albumin	rs79101886	T	G	2.53998e-06	-0.1314	0.0279	0.8	0.00189714	0.00752345	0.000205872	22.1811
Breast cancer	Albumin	rs79356645	A	G	1.137e-06	0.165	0.0339	0.37	0.00649967	0.00723964	0.000219875	23.6902
Breast cancer	Albumin	rs8106220	T	C	2.83302e-06	-0.086	0.0184	0.14	-0.00631169	0.00423918	0.000202757	21.8455
Breast cancer	Albumin	rs812020	C	A	2.21299e-06	-0.0968	0.0204	0.4	-0.00401369	0.00476253	0.000208979	22.516
Breast cancer	Albumin	rs865686	T	G	1.98016e-12	0.1311	0.0186	0.46	-0.00314684	0.00425884	0.000460981	49.6798
Breast cancer	Albumin	rs9286452	G	A	1.81899e-06	0.1096	0.023	0.52	-0.00308815	0.00484455	0.000210755	22.7073
Breast cancer	Albumin	rs966836	G	T	2.64801e-10	0.1396	0.0221	0.649999	0.00246516	0.0054502	0.000370279	39.9012
Breast cancer	Total bilirubin	rs688601	A	T	2.99199e-09	-0.1078	0.0182	0.00717315	0.028042	0.01043	0.000325579	35.0828
Breast cancer	Total bilirubin	rs56137030	A	G	5.35994e-07	-0.0901	0.018	0.00727763	-0.028514	0.010624	0.000232545	25.0556
Breast cancer	Total bilirubin	rs74501504	T	C	3.35799e-06	-0.2528	0.0544	0.012245	-0.080822	0.032264	0.000200435	21.5952
Breast cancer	Total bilirubin	rs4784227	T	C	3.00469e-31	0.2376	0.0204	0.0233281	0.027539	0.012142	0.00125774	135.654
Breast cancer	Total bilirubin	rs62235753	T	C	5.87489e-22	0.8314	0.0863	0.0252709	0.091946	0.041098	0.000860851	92.8108
Breast cancer	Total bilirubin	rs45461091	C	T	3.287e-06	-0.1225	0.0263	0.0480983	-0.025096	0.012697	0.000201362	21.6951
Breast cancer	Total bilirubin	rs4700485	G	A	6.68498e-12	-0.143	0.0208	0.0532464	0.0224	0.011589	0.00043859	47.2656
Breast cancer	Total bilirubin	rs13428823	A	G	3.44802e-07	-0.0905	0.0178	0.054925	-0.020948	0.010913	0.000239915	25.8498
Breast cancer	Total bilirubin	rs79356645	A	G	1.137e-06	0.165	0.0339	0.0596994	0.034234	0.01818	0.000219875	23.6902
Breast cancer	Total bilirubin	rs11747786	A	G	3.11301e-06	0.0836	0.0179	0.0616652	-0.019388	0.010375	0.000202452	21.8126
Breast cancer	Total bilirubin	rs4752578	T	C	6.62995e-07	0.1761	0.0354	0.0897635	-0.032923	0.019405	0.000229676	24.7464
Breast cancer	Total bilirubin	rs147022207	G	T	1.35101e-06	0.3605	0.0746	0.10291	0.090192	0.055302	0.000216742	23.3525
Breast cancer	Total bilirubin	rs11909473	G	A	7.49204e-10	-0.1179	0.0191	0.13497	0.017126	0.011457	0.000353599	38.1031
Breast cancer	Total bilirubin	rs10995182	C	T	1.39101e-07	-0.1216	0.0231	0.15872	-0.022366	0.015869	0.000257179	27.7104
Breast cancer	Total bilirubin	rs12380349	G	A	3.95503e-07	0.1546	0.0305	0.1694	-0.028376	0.02065	0.000238462	25.6933
Breast cancer	Total bilirubin	rs13292451	A	G	2.84197e-06	0.0959	0.0205	0.18566	-0.014723	0.011124	0.000203116	21.8841
Breast cancer	Total bilirubin	rs6451770	G	T	2.29615e-11	0.1202	0.018	0.19062	-0.013969	0.010673	0.000413797	44.5927
Breast cancer	Total bilirubin	rs1543404	T	C	4.84596e-06	0.084	0.0184	0.21582	-0.012986	0.010492	0.000193438	20.8412
Breast cancer	Total bilirubin	rs2185857	G	A	5.27303e-08	0.103	0.0189	0.22394	-0.01419	0.011669	0.000275635	29.6996
Breast cancer	Total bilirubin	rs966836	G	T	2.64801e-10	0.1396	0.0221	0.23311	0.016228	0.013609	0.000370279	39.9012
Breast cancer	Total bilirubin	rs41316552	C	T	4.77804e-06	0.1117	0.0244	0.2341	0.017326	0.014561	0.000194512	20.9569
Breast cancer	Total bilirubin	rs2644436	C	G	4.96295e-06	-0.1483	0.0325	0.23828	-0.026769	0.022699	0.000193257	20.8217
Breast cancer	Total bilirubin	rs1078806	G	A	7.8361e-35	0.2221	0.018	0.27452	-0.011547	0.010567	0.00141137	152.248
Breast cancer	Total bilirubin	rs7587558	A	T	1.617e-07	-0.2717	0.0519	0.28282	0.030793	0.028671	0.000254354	27.4059
Breast cancer	Total bilirubin	rs138226248	A	G	3.10799e-06	0.2481	0.0532	0.2838	0.02719	0.025368	0.000201858	21.7485
Breast cancer	Total bilirubin	rs865686	T	G	1.98016e-12	0.1311	0.0186	0.31393	-0.01074	0.010665	0.000460981	49.6798
Breast cancer	Total bilirubin	rs113431523	C	T	8.48399e-07	0.2957	0.06	0.31582	-0.031158	0.031063	0.000225427	24.2885
Breast cancer	Total bilirubin	rs4149909	G	A	2.15601e-06	0.2432	0.0513	0.32361	-0.028619	0.028994	0.000208596	22.4746
Breast cancer	Total bilirubin	rs9286452	G	A	1.81899e-06	0.1096	0.023	0.32399	0.011982	0.012148	0.000210755	22.7073
Breast cancer	Total bilirubin	rs10816581	T	C	2.044e-06	-0.0854	0.018	0.32686	0.010662	0.010875	0.000208922	22.5098
Breast cancer	Total bilirubin	rs62235883	T	C	1.91898e-06	-0.1009	0.0212	0.34828	-0.01641	0.017496	0.000210244	22.6522
Breast cancer	Total bilirubin	rs631695	G	T	2.35001e-07	-0.0927	0.0179	0.34992	0.0098169	0.010502	0.000248914	26.8197
Breast cancer	Total bilirubin	rs480113	G	A	2.45499e-06	-0.0928	0.0197	0.36241	0.011286	0.012392	0.000205958	22.1903
Breast cancer	Total bilirubin	rs10096213	T	C	4.60002e-09	-0.1495	0.0255	0.36742	-0.012617	0.013998	0.000318983	34.3718
Breast cancer	Total bilirubin	rs76183814	G	C	2.37197e-07	-0.2474	0.0479	0.40178	-0.032504	0.038767	0.000247585	26.6765
Breast cancer	Total bilirubin	rs10921366	G	A	2.56898e-06	0.0889	0.0189	0.42244	-0.0096643	0.012047	0.00020535	22.1248
Breast cancer	Total bilirubin	rs61938093	T	C	3.06832e-12	-0.1297	0.0186	0.43704	-0.0088493	0.011386	0.000451192	48.6244
Breast cancer	Total bilirubin	rs12936639	A	G	4.05005e-06	-0.0924	0.02	0.46447	-0.0082975	0.011343	0.000198108	21.3444
Breast cancer	Total bilirubin	rs72837660	A	G	6.13705e-07	0.4016	0.0805	0.47665	0.026673	0.037478	0.000230993	24.8883
Breast cancer	Total bilirubin	rs10983271	G	C	2.18198e-08	-0.1321	0.0236	0.4885	-0.0085569	0.012353	0.000290776	31.3315
Breast cancer	Total bilirubin	rs2236263	T	A	5.76501e-07	-0.0933	0.0187	0.50289	-0.0075153	0.011218	0.000231038	24.8932
Breast cancer	Total bilirubin	rs506516	G	T	1.14599e-06	0.0873	0.0179	0.51475	0.0072305	0.011099	0.000220765	23.7861
Breast cancer	Total bilirubin	rs138147053	T	C	4.09298e-06	0.2858	0.062	0.51838	-0.026055	0.040342	0.000197224	21.2491
Breast cancer	Total bilirubin	rs6796032	A	C	3.24414e-11	0.1306	0.0197	0.54393	0.0073121	0.012049	0.000407831	43.9495
Breast cancer	Total bilirubin	rs79101886	T	G	2.53998e-06	-0.1314	0.0279	0.56299	0.010848	0.018754	0.000205872	22.1811
Breast cancer	Total bilirubin	rs10760444	A	G	1.38401e-06	-0.0856	0.0177	0.57698	0.0058291	0.01045	0.000217075	23.3884
Breast cancer	Total bilirubin	rs7897273	T	C	6.81397e-07	-0.0915	0.0184	0.58049	-0.0057318	0.010371	0.000229515	24.729
Breast cancer	Total bilirubin	rs11624333	C	T	2.81903e-06	-0.0965	0.0206	0.60577	0.0059716	0.01157	0.000203674	21.9442
Breast cancer	Total bilirubin	rs7893171	C	G	1.907e-07	-0.1275	0.0245	0.60826	-0.0067243	0.013119	0.000251352	27.0825
Breast cancer	Total bilirubin	rs12262574	T	C	5.79402e-07	-0.13	0.026	0.618859	-0.007276	0.014626	0.000232029	25
Breast cancer	Total bilirubin	rs145064416	A	G	9.07904e-07	-0.1784	0.0363	0.62082	-0.015977	0.032296	0.000224173	24.1533
Breast cancer	Total bilirubin	rs72821452	C	T	3.06803e-06	0.4143	0.0888	0.66859	-0.015553	0.036332	0.000202032	21.7673
Breast cancer	Total bilirubin	rs17614575	A	T	4.82603e-06	0.1984	0.0434	0.6875	0.011214	0.027879	0.000193965	20.898
Breast cancer	Total bilirubin	rs78540526	T	C	1.09396e-28	0.3512	0.0316	0.69179	0.0080063	0.020196	0.00114536	123.519
Breast cancer	Total bilirubin	rs138565216	T	C	4.19199e-07	0.2019	0.0399	0.703131	0.017729	0.04652	0.000237644	25.6051
Breast cancer	Total bilirubin	rs11644262	A	C	3.41099e-06	0.197	0.0424	0.706871	-0.0076576	0.020363	0.000200363	21.5874
Breast cancer	Total bilirubin	rs34507830	T	C	1.166e-07	0.3551	0.067	0.7098	-0.013163	0.035371	0.000260701	28.09
Breast cancer	Total bilirubin	rs74893841	T	G	3.865e-07	0.2081	0.041	0.7263	-0.010752	0.030715	0.000239098	25.7618
Breast cancer	Total bilirubin	rs8106220	T	C	2.83302e-06	-0.086	0.0184	0.72805	0.0037009	0.010643	0.000202757	21.8455
Breast cancer	Total bilirubin	rs7098100	A	G	4.36999e-06	0.0868	0.0189	0.73794	0.0036657	0.010956	0.000195765	21.0919
Breast cancer	Total bilirubin	rs45631563	T	A	4.16802e-06	-0.1901	0.0413	0.760009	0.0077653	0.025421	0.000196645	21.1867
Breast cancer	Total bilirubin	rs4978665	G	C	1.87599e-07	0.105	0.0201	0.761171	0.0038135	0.012547	0.000253268	27.2889
Breast cancer	Total bilirubin	rs2936859	G	C	8.63396e-07	-0.0884	0.018	0.79692	-0.0027004	0.010494	0.000223855	24.119
Breast cancer	Total bilirubin	rs73516958	A	G	1.093e-08	-0.1087	0.019	0.80439	0.0027138	0.010957	0.000303755	32.7304
Breast cancer	Total bilirubin	rs55746746	C	T	2.40398e-10	0.1123	0.0177	0.82792	0.0022628	0.01041	0.000373555	40.2544
Breast cancer	Total bilirubin	rs138323654	G	A	4.45903e-07	0.1584	0.0314	0.84583	0.0053481	0.027506	0.000236185	25.4478
Breast cancer	Total bilirubin	rs657315	T	C	1.91501e-07	-0.1013	0.0195	0.86158	-0.002228	0.012779	0.000250464	26.9867
Breast cancer	Total bilirubin	rs6930633	G	A	6.41195e-09	0.1241	0.0214	0.8619	-0.0019122	0.010992	0.000312093	33.6292
Breast cancer	Total bilirubin	rs812020	C	A	2.21299e-06	-0.0968	0.0204	0.87931	0.0018146	0.011951	0.000208979	22.516
Breast cancer	Total bilirubin	rs74592067	A	G	3.764e-06	0.1064	0.023	0.94188	0.0010572	0.0145	0.00019863	21.4007
Breast cancer	Total bilirubin	rs12628403	C	A	5.93294e-09	0.1738	0.0299	0.95279	-0.0011251	0.019002	0.000313563	33.7876
Breast cancer	Total bilirubin	rs132365	C	G	7.52315e-13	-0.4827	0.0673	0.9821	0.0011453	0.05105	0.000477332	51.4428
Breast cancer	Total bilirubin	rs10979082	C	A	1.48799e-07	-0.1596	0.0304	0.98968	-0.00026068	0.020151	0.000255806	27.5625
Breast cancer	Total bilirubin	rs6721996	A	G	9.00326e-16	-0.1416	0.0176	0.99263	9.578e-05	0.010374	0.000600543	64.7293
Breast cancer	Total bilirubin	rs1323806	T	C	3.46202e-06	-0.0822	0.0177	0.99367	8.2516e-05	0.010401	0.000200177	21.5674
Breast cancer	Total bilirubin	rs1274943	C	T	8.99001e-07	-0.1093	0.0223	0.99931	-1.2265e-05	0.014238	0.000222965	24.0232
Prostate cancer	Glutathione S-transferase	rs1031589	A	G	1.64399e-16	0.1785	0.0216	0.524807	-0.0159	0.0249	0.000842461	68.2919
Prostate cancer	Glutathione S-transferase	rs10458626	A	G	3.26896e-06	0.2659	0.0572	0.239883	0.1292	0.1094	0.000266732	21.6095
Prostate cancer	Glutathione S-transferase	rs10486567	A	G	1.884e-09	-0.1465	0.0244	0.501187	0.0196	0.0292	0.000444887	36.0492
Prostate cancer	Glutathione S-transferase	rs1058319	T	C	1.895e-06	-0.1552	0.0326	0.758578	0.0119	0.0388	0.000279752	22.6646
Prostate cancer	Glutathione S-transferase	rs10743180	T	G	1.48799e-12	-0.1779	0.0251	0.549541	-0.0194	0.0326	0.000619844	50.2348
Prostate cancer	Glutathione S-transferase	rs10763546	G	C	1.93687e-13	0.1614	0.022	0.467735	0.0179	0.0248	0.00066408	53.8222
Prostate cancer	Glutathione S-transferase	rs10886886	G	T	1.78599e-06	-0.1147	0.024	0.245471	0.0323	0.0279	0.000281922	22.8404
Prostate cancer	Glutathione S-transferase	rs10953238	T	C	7.83899e-07	-0.1059	0.0214	0.239883	0.0293	0.0249	0.00030226	24.4886
Prostate cancer	Glutathione S-transferase	rs111689685	A	G	2.62398e-07	0.1235	0.024	0.109648	-0.05	0.0312	0.000326826	26.4796
Prostate cancer	Glutathione S-transferase	rs111708346	C	G	9.93208e-09	0.4233	0.0738	0.213796	-0.1037	0.0834	0.000406027	32.8991
Prostate cancer	Glutathione S-transferase	rs113094235	C	T	1.502e-08	0.1651	0.0292	0.229087	-0.0477	0.0397	0.000394552	31.969
Prostate cancer	Glutathione S-transferase	rs113103237	A	C	4.28203e-06	-0.8052	0.1751	0.281838	-0.134	0.1239	0.000261017	21.1463
Prostate cancer	Glutathione S-transferase	rs113149952	A	G	7.54571e-11	0.5191	0.0798	0.707946	-0.0283	0.0769	0.000522176	42.3152
Prostate cancer	Glutathione S-transferase	rs115044250	C	T	2.35001e-06	-0.3714	0.0787	0.794328	0.0269	0.1022	0.000274892	22.2707
Prostate cancer	Glutathione S-transferase	rs11635647	G	A	2.66502e-06	0.1004	0.0214	0.446684	0.0201	0.0264	0.000271687	22.011
Prostate cancer	Glutathione S-transferase	rs11650886	A	G	1.20801e-10	0.3545	0.0551	0.977237	0.0011	0.043	0.000510804	41.3932
Prostate cancer	Glutathione S-transferase	rs11651755	T	C	1.62517e-19	0.1984	0.022	0.467735	0.0182	0.025	0.00100311	81.3276
Prostate cancer	Glutathione S-transferase	rs117007664	A	G	6.017e-07	0.2775	0.0556	0.323594	0.0842	0.0851	0.000307461	24.9102
Prostate cancer	Glutathione S-transferase	rs11705891	G	A	4.08498e-06	0.1519	0.033	0.057544	-0.0762	0.0402	0.00026153	21.1879
Prostate cancer	Glutathione S-transferase	rs117775766	A	G	3.77303e-10	0.3147	0.0502	0.331131	-0.066	0.0683	0.000484979	39.2994
Prostate cancer	Glutathione S-transferase	rs117936595	G	A	4.86105e-06	0.2961	0.0648	0.40738	0.0609	0.0742	0.000257728	20.8798
Prostate cancer	Glutathione S-transferase	rs118191031	G	T	1.54999e-07	-0.3132	0.0597	0.186209	-0.0762	0.0578	0.000339699	27.5229
Prostate cancer	Glutathione S-transferase	rs11938615	T	A	4.80496e-06	0.4237	0.0927	0.11749	0.133	0.085	0.000257865	20.8909
Prostate cancer	Glutathione S-transferase	rs12045770	T	C	3.41602e-06	0.1384	0.0298	0.812831	0.0078	0.0338	0.000266239	21.5695
Prostate cancer	Glutathione S-transferase	rs12270641	A	T	8.25468e-15	0.1656	0.0213	0.151356	0.0356	0.0248	0.000745735	60.4451
Prostate cancer	Glutathione S-transferase	rs12543190	G	T	3.24198e-06	0.1443	0.031	0.223872	-0.0445	0.0367	0.000267449	21.6675
Prostate cancer	Glutathione S-transferase	rs12543663	A	C	5.46701e-07	-0.1193	0.0238	0.177828	-0.0365	0.0272	0.000310127	25.1262
Prostate cancer	Glutathione S-transferase	rs12549761	G	C	3.95276e-22	-0.3312	0.0342	0.933254	-0.0032	0.038	0.00115657	93.7839
Prostate cancer	Glutathione S-transferase	rs1265496	T	C	1.57899e-06	-0.1018	0.0212	0.954993	0.0012	0.0245	0.000284608	23.0581
Prostate cancer	Glutathione S-transferase	rs13185938	A	G	1.424e-06	0.1446	0.03	0.912011	0.0035	0.0293	0.000286759	23.2324
Prostate cancer	Glutathione S-transferase	rs13252265	A	T	1.2249e-14	0.2729	0.0354	0.30903	-0.0418	0.0413	0.000733211	59.4293
Prostate cancer	Glutathione S-transferase	rs13431584	G	A	3.73199e-07	-0.1122	0.0221	0.218776	-0.0306	0.0247	0.000318134	25.7751
Prostate cancer	Glutathione S-transferase	rs138863299	T	C	5.44703e-07	-0.2546	0.0508	0.512861	0.0728	0.1122	0.000310029	25.1182
Prostate cancer	Glutathione S-transferase	rs140739650	C	T	1.60805e-15	0.48	0.0602	0.933254	0.011	0.1201	0.000784325	63.5755
Prostate cancer	Glutathione S-transferase	rs141531854	G	A	4.40798e-06	0.4064	0.0885	0.562341	-0.0486	0.084	0.000260288	21.0873
Prostate cancer	Glutathione S-transferase	rs143155137	G	A	3.53199e-07	-0.4081	0.0801	0.47863	-0.1324	0.186	0.000320388	25.9578
Prostate cancer	Glutathione S-transferase	rs144631048	T	A	1.36499e-08	0.2237	0.0394	0.102329	0.1244	0.0762	0.000397845	32.2359
Prostate cancer	Glutathione S-transferase	rs145434091	C	G	2.326e-06	-0.203	0.043	0.123027	-0.0859	0.0557	0.000275095	22.2872
Prostate cancer	Glutathione S-transferase	rs145922598	T	C	2.60495e-52	1.4528	0.0955	0.588844	0.0378	0.0692	0.00284913	231.422
Prostate cancer	Glutathione S-transferase	rs147940485	A	G	4.47198e-06	0.4313	0.094	0.588844	0.0411	0.0773	0.000259859	21.0525
Prostate cancer	Glutathione S-transferase	rs1493112	T	C	1.93402e-06	-0.1132	0.0238	0.851138	0.0051	0.0261	0.000279232	22.6224
Prostate cancer	Glutathione S-transferase	rs150869774	C	T	6.36356e-29	0.8105	0.0726	0.851138	-0.0204	0.1077	0.00153643	124.633
Prostate cancer	Glutathione S-transferase	rs16835532	A	G	1.276e-06	0.3675	0.0759	0.501187	0.0615	0.0906	0.000289369	23.444
Prostate cancer	Glutathione S-transferase	rs16940802	A	G	2.26402e-08	0.4439	0.0794	0.416869	-0.0625	0.0775	0.000385753	31.2557
Prostate cancer	Glutathione S-transferase	rs17138476	T	C	9.64406e-07	0.1287	0.0263	0.977237	-0.001	0.0333	0.000295573	23.9467
Prostate cancer	Glutathione S-transferase	rs181069596	C	G	1.38007e-31	0.8403	0.0719	0.74131	0.0404	0.1202	0.00168355	136.587
Prostate cancer	Glutathione S-transferase	rs182955053	C	A	7.358e-07	0.2076	0.0419	0.457088	0.0813	0.1083	0.000303	24.5486
Prostate cancer	Glutathione S-transferase	rs183990452	G	C	3.17907e-17	1.233	0.1461	0.776247	0.0307	0.1097	0.0008786	71.2239
Prostate cancer	Glutathione S-transferase	rs186791722	A	G	2.10499e-06	0.548	0.1155	1	-0.0004	0.1047	0.000277858	22.5111
Prostate cancer	Glutathione S-transferase	rs1986719	T	C	1.01899e-09	-0.416	0.0681	0.354813	-0.1167	0.1253	0.000460511	37.3158
Prostate cancer	Glutathione S-transferase	rs2008829	T	G	1.97401e-06	-0.1158	0.0243	0.234423	-0.0334	0.028	0.000280304	22.7093
Prostate cancer	Glutathione S-transferase	rs2012363	C	G	1.65798e-09	0.142	0.0236	0.616595	0.0141	0.0278	0.000446792	36.2037
Prostate cancer	Glutathione S-transferase	rs2539981	C	T	2.93292e-12	0.1484	0.0213	1	-0.0003	0.0248	0.000598957	48.541
Prostate cancer	Glutathione S-transferase	rs2811413	A	C	1.74799e-09	-0.1337	0.0222	0.0213796	-0.0616	0.0268	0.00044762	36.2708
Prostate cancer	Glutathione S-transferase	rs28707394	T	G	9.81206e-09	0.1893	0.033	0.630957	-0.0206	0.0434	0.00040611	32.9059
Prostate cancer	Glutathione S-transferase	rs28821280	G	A	2.02302e-07	-0.1529	0.0294	0.977237	-0.0014	0.0381	0.000333828	27.0471
Prostate cancer	Glutathione S-transferase	rs2928672	T	C	4.13105e-07	-0.1118	0.0221	0.724436	0.0089	0.0256	0.00031587	25.5917
Prostate cancer	Glutathione S-transferase	rs3018690	T	C	9.00907e-07	0.105	0.0214	0.57544	-0.0138	0.0249	0.000297145	24.0742
Prostate cancer	Glutathione S-transferase	rs34124412	G	T	1.50487e-13	0.6653	0.0901	0.125893	-0.1026	0.067	0.000672729	54.5237
Prostate cancer	Glutathione S-transferase	rs34668661	T	C	2.50697e-06	-0.1343	0.0285	0.295121	0.0388	0.0372	0.000274088	22.2056
Prostate cancer	Glutathione S-transferase	rs35637432	A	G	1.852e-06	0.3603	0.0755	0.223872	-0.1145	0.0938	0.000281099	22.7738
Prostate cancer	Glutathione S-transferase	rs3999773	A	T	1.32404e-27	-0.2361	0.0217	0.891251	0.0033	0.0253	0.00145944	118.378
Prostate cancer	Glutathione S-transferase	rs4242384	A	C	2.41379e-61	-0.4776	0.0289	0.831764	0.0085	0.0402	0.00336061	273.107
Prostate cancer	Glutathione S-transferase	rs4372964	T	C	1.13999e-07	-0.1133	0.0214	0.389045	-0.0218	0.0256	0.000345963	28.0306
Prostate cancer	Glutathione S-transferase	rs453481	A	G	1.77902e-09	0.1295	0.0215	0.371535	0.0227	0.0254	0.000447729	36.2796
Prostate cancer	Glutathione S-transferase	rs461251	G	A	3.67799e-06	0.1021	0.0221	0.112202	0.0407	0.0257	0.000263451	21.3436
Prostate cancer	Glutathione S-transferase	rs4793979	A	T	2.51403e-08	0.1441	0.0259	0.354813	0.0286	0.0311	0.000382041	30.9548
Prostate cancer	Glutathione S-transferase	rs4802297	C	G	3.69828e-14	-0.1644	0.0217	1	0.0001	0.0244	0.000708147	57.3963
Prostate cancer	Glutathione S-transferase	rs4871749	T	C	6.45208e-13	0.1869	0.026	0.0199526	0.0708	0.0304	0.000637591	51.674
Prostate cancer	Glutathione S-transferase	rs4946206	T	C	3.31597e-06	-0.1107	0.0238	0.851138	0.0057	0.0317	0.000267038	21.6342
Prostate cancer	Glutathione S-transferase	rs530543670	A	G	3.56123e-12	0.1516	0.0218	0.724436	0.0098	0.0283	0.000596724	48.3599
Prostate cancer	Glutathione S-transferase	rs56031843	T	C	1.17701e-09	-0.1669	0.0274	0.00676083	0.085	0.0314	0.000457889	37.1032
Prostate cancer	Glutathione S-transferase	rs62073542	A	G	2.59203e-09	-0.1714	0.0288	0.457088	0.0234	0.0313	0.000437113	35.419
Prostate cancer	Glutathione S-transferase	rs62076101	A	G	8.19408e-11	0.4856	0.0747	0.57544	0.0532	0.0963	0.000521479	42.2587
Prostate cancer	Glutathione S-transferase	rs62076460	G	T	1.68888e-14	0.7897	0.1029	0.380189	-0.068	0.0778	0.00072665	58.897
Prostate cancer	Glutathione S-transferase	rs62077368	T	G	1.56899e-06	0.2185	0.0455	0.109648	0.0889	0.0556	0.000284645	23.0611
Prostate cancer	Glutathione S-transferase	rs62113212	T	C	1.23709e-11	-0.2912	0.043	0.177828	-0.0633	0.0468	0.00056591	45.8612
Prostate cancer	Glutathione S-transferase	rs62177680	A	C	3.73396e-06	0.1818	0.0393	0.288403	0.0396	0.0374	0.000264141	21.3995
Prostate cancer	Glutathione S-transferase	rs62237573	T	C	1.87499e-07	0.4463	0.0856	0.831764	-0.0259	0.1294	0.000335512	27.1836
Prostate cancer	Glutathione S-transferase	rs6470454	G	A	2.68602e-07	-0.1503	0.0292	0.588844	-0.0199	0.0367	0.000327007	26.4943
Prostate cancer	Glutathione S-transferase	rs6470494	C	T	8.37992e-07	-0.1184	0.024	0.562341	0.0166	0.0287	0.000300398	24.3378
Prostate cancer	Glutathione S-transferase	rs6501436	A	G	8.58401e-07	-0.1044	0.0212	0.645654	-0.0115	0.025	0.000299327	24.251
Prostate cancer	Glutathione S-transferase	rs6503651	T	G	1.98002e-06	-0.1333	0.028	0.457088	0.0261	0.0355	0.00027975	22.6644
Prostate cancer	Glutathione S-transferase	rs6564059	T	G	2.59298e-06	0.1034	0.022	0.0158489	0.0621	0.0257	0.000272662	22.09
Prostate cancer	Glutathione S-transferase	rs677521	A	G	4.38904e-08	0.1244	0.0227	0.851138	0.0049	0.0267	0.00037066	30.0323
Prostate cancer	Glutathione S-transferase	rs6872163	A	G	1.735e-06	0.1029	0.0215	0.870964	-0.0039	0.0252	0.000282734	22.9062
Prostate cancer	Glutathione S-transferase	rs6983515	G	A	8.67561e-12	-0.1817	0.0266	0.74131	0.0104	0.0313	0.000575763	46.6602
Prostate cancer	Glutathione S-transferase	rs6990725	T	C	8.62899e-08	0.2719	0.0508	0.524807	0.0605	0.094	0.000353577	28.6478
Prostate cancer	Glutathione S-transferase	rs7035996	T	G	2.41301e-06	-0.7419	0.1573	0.177828	0.1065	0.0794	0.000274575	22.245
Prostate cancer	Glutathione S-transferase	rs703649	G	A	3.32598e-06	-0.1018	0.0219	0.0331131	-0.0554	0.0259	0.00026671	21.6076
Prostate cancer	Glutathione S-transferase	rs72712344	T	G	1.70883e-15	0.2086	0.0262	0.537032	0.0217	0.0353	0.000782048	63.3908
Prostate cancer	Glutathione S-transferase	rs72712390	A	G	2.62301e-11	-0.1864	0.028	0.147911	-0.0482	0.0333	0.000546872	44.3176
Prostate cancer	Glutathione S-transferase	rs72718565	G	A	4.735e-06	0.1894	0.0414	0.616595	-0.026	0.0512	0.000258342	20.9295
Prostate cancer	Glutathione S-transferase	rs72723976	C	A	4.23897e-08	0.1598	0.0292	0.398107	0.0282	0.0335	0.000369636	29.9494
Prostate cancer	Glutathione S-transferase	rs72725842	A	G	3.34118e-13	0.5766	0.0792	0.346737	0.1021	0.108	0.000653976	53.0028
Prostate cancer	Glutathione S-transferase	rs72831686	A	G	5.65705e-08	0.4677	0.0861	0.363078	-0.0597	0.0655	0.000364181	29.5072
Prostate cancer	Glutathione S-transferase	rs730418	A	T	3.64603e-08	0.1201	0.0218	0.398107	0.0218	0.0256	0.000374591	30.351
Prostate cancer	Glutathione S-transferase	rs73198294	A	G	1.60199e-07	-0.3541	0.0676	0.467735	-0.0516	0.0717	0.000338656	27.4384
Prostate cancer	Glutathione S-transferase	rs738272	T	G	5.70795e-07	-0.2218	0.0444	0.933254	-0.004	0.0486	0.000308014	24.955
Prostate cancer	Glutathione S-transferase	rs73987093	A	G	1.24099e-06	0.3292	0.0679	0.954993	-0.0041	0.0749	0.000290136	23.5061
Prostate cancer	Glutathione S-transferase	rs74592689	G	T	2.18902e-06	0.149	0.0315	0.954993	-0.0044	0.0639	0.000276171	22.3744
Prostate cancer	Glutathione S-transferase	rs75152273	G	A	1.39605e-14	0.3489	0.0453	0.977237	0.001	0.0586	0.000731871	59.3206
Prostate cancer	Glutathione S-transferase	rs75278014	G	A	3.12903e-06	-0.2478	0.0532	0.954993	-0.0027	0.0523	0.0002678	21.696
Prostate cancer	Glutathione S-transferase	rs75982463	C	T	2.05589e-11	0.3251	0.0485	0.301995	0.059	0.0571	0.000554443	44.9315
Prostate cancer	Glutathione S-transferase	rs7712562	G	A	9.04066e-12	0.2021	0.0296	0.60256	0.0185	0.0356	0.000575237	46.6175
Prostate cancer	Glutathione S-transferase	rs77136668	T	G	8.686e-07	0.3601	0.0732	0.00794328	0.1729	0.0651	0.000298704	24.2005
Prostate cancer	Glutathione S-transferase	rs77482050	A	G	1.60509e-14	-0.3722	0.0485	0.645654	-0.0716	0.1572	0.000726609	58.8938
Prostate cancer	Glutathione S-transferase	rs77541621	A	G	2.66502e-28	0.7807	0.0708	0.104713	-0.1324	0.0814	0.00149899	121.591
Prostate cancer	Glutathione S-transferase	rs77569096	G	A	1.24e-09	0.1788	0.0294	0.524807	0.0211	0.0337	0.000456446	36.9863
Prostate cancer	Glutathione S-transferase	rs78059576	A	C	2.19685e-21	1.6815	0.1771	0.128825	0.077	0.0506	0.00111178	90.1481
Prostate cancer	Glutathione S-transferase	rs78069344	G	A	2.97577e-32	0.8461	0.0716	0.426581	-0.0461	0.0576	0.00172114	139.642
Prostate cancer	Glutathione S-transferase	rs7819779	A	G	2.94999e-06	-0.1115	0.0239	0.562341	0.0162	0.0276	0.000268648	21.7648
Prostate cancer	Glutathione S-transferase	rs7830220	T	C	2.43725e-14	-0.1631	0.0214	1	0.0002	0.0254	0.000716665	58.0872
Prostate cancer	Glutathione S-transferase	rs7832541	C	T	7.23436e-18	-0.1947	0.0226	0.30903	-0.0264	0.0258	0.000915513	74.219
Prostate cancer	Glutathione S-transferase	rs78349205	G	A	5.05592e-19	1.0127	0.1136	0.870964	-0.019	0.1102	0.000980226	79.4703
Prostate cancer	Glutathione S-transferase	rs7841264	T	C	2.78997e-10	-0.1732	0.0275	0.724436	-0.0119	0.0335	0.000489514	39.6671
Prostate cancer	Glutathione S-transferase	rs78416326	C	G	2.71769e-13	-0.1934	0.0265	0.316228	-0.0311	0.0311	0.000657178	53.2625
Prostate cancer	Glutathione S-transferase	rs7842552	G	A	5.1074e-20	0.2106	0.023	0.512861	0.018	0.0277	0.00103409	83.8419
Prostate cancer	Glutathione S-transferase	rs78648670	C	G	7.43704e-11	0.2596	0.0399	0.831764	0.0112	0.0534	0.000522377	42.3315
Prostate cancer	Glutathione S-transferase	rs78809737	A	G	2.82397e-08	-0.2818	0.0508	0.776247	0.0165	0.0579	0.000379784	30.7719
Prostate cancer	Glutathione S-transferase	rs78913678	A	G	1.52198e-07	-0.3358	0.064	0.537032	-0.0412	0.0676	0.000339782	27.5297
Prostate cancer	Glutathione S-transferase	rs79754593	G	A	6.29405e-09	0.376	0.0647	0.346737	0.0719	0.077	0.000416805	33.7728
Prostate cancer	Glutathione S-transferase	rs79866008	G	A	6.45952e-14	-0.1856	0.0248	0.954993	-0.0015	0.0275	0.000691034	56.0083
Prostate cancer	Glutathione S-transferase	rs7997230	A	G	1.64301e-06	-0.2936	0.0613	0.20893	-0.1445	0.1149	0.000283149	22.9399
Prostate cancer	Glutathione S-transferase	rs80181188	G	A	1.83299e-06	0.6695	0.1403	0.954993	-0.009	0.1296	0.000281068	22.7712
Prostate cancer	Glutathione S-transferase	rs80317438	C	T	2.72584e-20	0.4497	0.0487	0.245471	0.0692	0.0598	0.00105167	85.2683
Prostate cancer	Glutathione S-transferase	rs8073041	A	T	3.73801e-07	0.4045	0.0796	0.512861	0.0446	0.0684	0.000318728	25.8233
Prostate cancer	Glutathione S-transferase	rs830626	G	T	1.213e-07	0.115	0.0217	0.17378	-0.0346	0.0254	0.000346635	28.0851
Prostate cancer	Glutathione S-transferase	rs880411	C	T	4.03302e-06	-0.1401	0.0304	0.295121	-0.0366	0.0349	0.000262158	21.2388
Prostate cancer	Glutathione S-transferase	rs9694093	C	G	4.83003e-08	-0.1184	0.0217	0.288403	0.0282	0.0265	0.000367427	29.7703
Prostate cancer	Glutathione S-transferase	rs9821293	T	C	3.476e-06	0.1578	0.034	0.60256	-0.0242	0.0463	0.000265881	21.5405
Prostate cancer	Catalase	rs1031589	A	G	1.64399e-16	0.1785	0.0216	0.263027	-0.0277	0.0249	0.000842461	68.2919
Prostate cancer	Catalase	rs10458626	A	G	3.26896e-06	0.2659	0.0572	0.707946	0.0399	0.1094	0.000266732	21.6095
Prostate cancer	Catalase	rs10486567	A	G	1.884e-09	-0.1465	0.0244	0.676083	0.0121	0.0292	0.000444887	36.0492
Prostate cancer	Catalase	rs1058319	T	C	1.895e-06	-0.1552	0.0326	0.138038	-0.0573	0.0388	0.000279752	22.6646
Prostate cancer	Catalase	rs10743180	T	G	1.48799e-12	-0.1779	0.0251	0.660693	0.014	0.0326	0.000619844	50.2348
Prostate cancer	Catalase	rs10763546	G	C	1.93687e-13	0.1614	0.022	0.0141254	0.0608	0.0248	0.00066408	53.8222
Prostate cancer	Catalase	rs10886886	G	T	1.78599e-06	-0.1147	0.024	0.691831	-0.0113	0.0279	0.000281922	22.8404
Prostate cancer	Catalase	rs10953238	T	C	7.83899e-07	-0.1059	0.0214	0.660693	0.011	0.0249	0.00030226	24.4886
Prostate cancer	Catalase	rs111689685	A	G	2.62398e-07	0.1235	0.024	0.74131	-0.0107	0.0313	0.000326826	26.4796
Prostate cancer	Catalase	rs111708346	C	G	9.93208e-09	0.4233	0.0738	0.354813	-0.0773	0.0834	0.000406027	32.8991
Prostate cancer	Catalase	rs113094235	C	T	1.502e-08	0.1651	0.0292	0.870964	0.0066	0.0397	0.000394552	31.969
Prostate cancer	Catalase	rs113103237	A	C	4.28203e-06	-0.8052	0.1751	0.467735	0.0896	0.1239	0.000261017	21.1463
Prostate cancer	Catalase	rs113149952	A	G	7.54571e-11	0.5191	0.0798	0.25704	0.0873	0.0769	0.000522176	42.3152
Prostate cancer	Catalase	rs115044250	C	T	2.35001e-06	-0.3714	0.0787	0.912011	-0.011	0.1022	0.000274892	22.2707
Prostate cancer	Catalase	rs11635647	G	A	2.66502e-06	0.1004	0.0214	0.30903	-0.027	0.0264	0.000271687	22.011
Prostate cancer	Catalase	rs11650886	A	G	1.20801e-10	0.3545	0.0551	0.588844	-0.0229	0.043	0.000510804	41.3932
Prostate cancer	Catalase	rs11651755	T	C	1.62517e-19	0.1984	0.022	0.331131	-0.0242	0.025	0.00100311	81.3276
Prostate cancer	Catalase	rs117007664	A	G	6.017e-07	0.2775	0.0556	0.331131	-0.0827	0.085	0.000307461	24.9102
Prostate cancer	Catalase	rs11705891	G	A	4.08498e-06	0.1519	0.033	0.616595	0.0205	0.0402	0.00026153	21.1879
Prostate cancer	Catalase	rs117775766	A	G	3.77303e-10	0.3147	0.0502	0.213796	0.0846	0.0683	0.000484979	39.2994
Prostate cancer	Catalase	rs117936595	G	A	4.86105e-06	0.2961	0.0648	0.630957	-0.036	0.0742	0.000257728	20.8798
Prostate cancer	Catalase	rs118191031	G	T	1.54999e-07	-0.3132	0.0597	0.234423	0.0686	0.0578	0.000339699	27.5229
Prostate cancer	Catalase	rs11938615	T	A	4.80496e-06	0.4237	0.0927	0.112202	0.1351	0.085	0.000257865	20.8909
Prostate cancer	Catalase	rs12045770	T	C	3.41602e-06	0.1384	0.0298	0.151356	-0.0483	0.0338	0.000266239	21.5695
Prostate cancer	Catalase	rs12270641	A	T	8.25468e-15	0.1656	0.0213	0.912011	0.0028	0.0248	0.000745735	60.4451
Prostate cancer	Catalase	rs12543190	G	T	3.24198e-06	0.1443	0.031	0.588844	-0.0196	0.0367	0.000267449	21.6675
Prostate cancer	Catalase	rs12543663	A	C	5.46701e-07	-0.1193	0.0238	0.11749	-0.0427	0.0272	0.000310127	25.1262
Prostate cancer	Catalase	rs12549761	G	C	3.95276e-22	-0.3312	0.0342	0.20893	0.0479	0.038	0.00115657	93.7839
Prostate cancer	Catalase	rs1265496	T	C	1.57899e-06	-0.1018	0.0212	0.724436	-0.0087	0.0245	0.000284608	23.0581
Prostate cancer	Catalase	rs13185938	A	G	1.424e-06	0.1446	0.03	0.891251	0.0037	0.0293	0.000286759	23.2324
Prostate cancer	Catalase	rs13252265	A	T	1.2249e-14	0.2729	0.0354	0.107152	0.0667	0.0413	0.000733211	59.4293
Prostate cancer	Catalase	rs13431584	G	A	3.73199e-07	-0.1122	0.0221	0.794328	-0.0067	0.0247	0.000318134	25.7751
Prostate cancer	Catalase	rs138863299	T	C	5.44703e-07	-0.2546	0.0508	0.588844	-0.0611	0.1122	0.000310029	25.1182
Prostate cancer	Catalase	rs140739650	C	T	1.60805e-15	0.48	0.0602	0.128825	-0.1824	0.12	0.000784325	63.5755
Prostate cancer	Catalase	rs141531854	G	A	4.40798e-06	0.4064	0.0885	0.74131	-0.0281	0.084	0.000260288	21.0873
Prostate cancer	Catalase	rs143155137	G	A	3.53199e-07	-0.4081	0.0801	0.346737	0.1764	0.186	0.000320388	25.9578
Prostate cancer	Catalase	rs144631048	T	A	1.36499e-08	0.2237	0.0394	0.30903	-0.0776	0.0762	0.000397845	32.2359
Prostate cancer	Catalase	rs145434091	C	G	2.326e-06	-0.203	0.043	0.295121	-0.0582	0.0557	0.000275095	22.2872
Prostate cancer	Catalase	rs145922598	T	C	2.60495e-52	1.4528	0.0955	0.57544	0.0382	0.0692	0.00284913	231.422
Prostate cancer	Catalase	rs147940485	A	G	4.47198e-06	0.4313	0.094	0.269153	0.0855	0.0773	0.000259859	21.0525
Prostate cancer	Catalase	rs1493112	T	C	1.93402e-06	-0.1132	0.0238	0.676083	-0.0108	0.0261	0.000279232	22.6224
Prostate cancer	Catalase	rs150869774	C	T	6.36356e-29	0.8105	0.0726	0.912011	-0.0123	0.1077	0.00153643	124.633
Prostate cancer	Catalase	rs16835532	A	G	1.276e-06	0.3675	0.0759	0.912011	-0.0103	0.0907	0.000289369	23.444
Prostate cancer	Catalase	rs16940802	A	G	2.26402e-08	0.4439	0.0794	0.724436	0.0281	0.0775	0.000385753	31.2557
Prostate cancer	Catalase	rs17138476	T	C	9.64406e-07	0.1287	0.0263	0.0724436	-0.0597	0.0333	0.000295573	23.9467
Prostate cancer	Catalase	rs181069596	C	G	1.38007e-31	0.8403	0.0719	0.954993	0.0077	0.1202	0.00168355	136.587
Prostate cancer	Catalase	rs182955053	C	A	7.358e-07	0.2076	0.0419	0.60256	0.0567	0.1083	0.000303	24.5486
Prostate cancer	Catalase	rs183990452	G	C	3.17907e-17	1.233	0.1461	0.120226	0.1707	0.1096	0.0008786	71.2239
Prostate cancer	Catalase	rs186791722	A	G	2.10499e-06	0.548	0.1155	0.794328	0.0268	0.1047	0.000277858	22.5111
Prostate cancer	Catalase	rs1986719	T	C	1.01899e-09	-0.416	0.0681	0.57544	-0.0713	0.1254	0.000460511	37.3158
Prostate cancer	Catalase	rs2008829	T	G	1.97401e-06	-0.1158	0.0243	0.74131	-0.0092	0.028	0.000280304	22.7093
Prostate cancer	Catalase	rs2012363	C	G	1.65798e-09	0.142	0.0236	0.25704	-0.0313	0.0278	0.000446792	36.2037
Prostate cancer	Catalase	rs2539981	C	T	2.93292e-12	0.1484	0.0213	0.251189	-0.0286	0.0248	0.000598957	48.541
Prostate cancer	Catalase	rs2811413	A	C	1.74799e-09	-0.1337	0.0222	0.549541	0.0161	0.0268	0.00044762	36.2708
Prostate cancer	Catalase	rs28707394	T	G	9.81206e-09	0.1893	0.033	0.20893	-0.0543	0.0434	0.00040611	32.9059
Prostate cancer	Catalase	rs28821280	G	A	2.02302e-07	-0.1529	0.0294	0.0346737	0.0804	0.0381	0.000333828	27.0471
Prostate cancer	Catalase	rs2928672	T	C	4.13105e-07	-0.1118	0.0221	0.11749	0.0401	0.0256	0.00031587	25.5917
Prostate cancer	Catalase	rs3018690	T	C	9.00907e-07	0.105	0.0214	0.645654	0.0117	0.0249	0.000297145	24.0742
Prostate cancer	Catalase	rs34124412	G	T	1.50487e-13	0.6653	0.0901	0.60256	0.0353	0.0671	0.000672729	54.5237
Prostate cancer	Catalase	rs34668661	T	C	2.50697e-06	-0.1343	0.0285	0.537032	0.0233	0.0372	0.000274088	22.2056
Prostate cancer	Catalase	rs35637432	A	G	1.852e-06	0.3603	0.0755	0.645654	0.0435	0.0939	0.000281099	22.7738
Prostate cancer	Catalase	rs3999773	A	T	1.32404e-27	-0.2361	0.0217	0.758578	0.0076	0.0253	0.00145944	118.378
Prostate cancer	Catalase	rs4242384	A	C	2.41379e-61	-0.4776	0.0289	0.831764	0.0087	0.0402	0.00336061	273.107
Prostate cancer	Catalase	rs4372964	T	C	1.13999e-07	-0.1133	0.0214	0.501187	-0.017	0.0256	0.000345963	28.0306
Prostate cancer	Catalase	rs453481	A	G	1.77902e-09	0.1295	0.0215	0.177828	0.0344	0.0254	0.000447729	36.2796
Prostate cancer	Catalase	rs461251	G	A	3.67799e-06	0.1021	0.0221	0.467735	-0.0185	0.0257	0.000263451	21.3436
Prostate cancer	Catalase	rs4793979	A	T	2.51403e-08	0.1441	0.0259	0.0446684	0.0624	0.0311	0.000382041	30.9548
Prostate cancer	Catalase	rs4802297	C	G	3.69828e-14	-0.1644	0.0217	0.660693	0.0108	0.0244	0.000708147	57.3963
Prostate cancer	Catalase	rs4871749	T	C	6.45208e-13	0.1869	0.026	0.776247	-0.0085	0.0305	0.000637591	51.674
Prostate cancer	Catalase	rs4946206	T	C	3.31597e-06	-0.1107	0.0238	0.758578	-0.0099	0.0317	0.000267038	21.6342
Prostate cancer	Catalase	rs530543670	A	G	3.56123e-12	0.1516	0.0218	0.0123027	-0.0707	0.0283	0.000596724	48.3599
Prostate cancer	Catalase	rs56031843	T	C	1.17701e-09	-0.1669	0.0274	0.724436	0.0114	0.0315	0.000457889	37.1032
Prostate cancer	Catalase	rs62073542	A	G	2.59203e-09	-0.1714	0.0288	0.346737	0.0293	0.0313	0.000437113	35.419
Prostate cancer	Catalase	rs62076101	A	G	8.19408e-11	0.4856	0.0747	0.549541	-0.0585	0.0964	0.000521479	42.2587
Prostate cancer	Catalase	rs62076460	G	T	1.68888e-14	0.7897	0.1029	0.0218776	-0.178	0.0778	0.00072665	58.897
Prostate cancer	Catalase	rs62077368	T	G	1.56899e-06	0.2185	0.0455	0.213796	-0.0692	0.0556	0.000284645	23.0611
Prostate cancer	Catalase	rs62113212	T	C	1.23709e-11	-0.2912	0.043	0.109648	0.0747	0.0467	0.00056591	45.8612
Prostate cancer	Catalase	rs62177680	A	C	3.73396e-06	0.1818	0.0393	0.812831	0.0084	0.0375	0.000264141	21.3995
Prostate cancer	Catalase	rs62237573	T	C	1.87499e-07	0.4463	0.0856	0.223872	0.1567	0.1294	0.000335512	27.1836
Prostate cancer	Catalase	rs6470454	G	A	2.68602e-07	-0.1503	0.0292	0.524807	-0.023	0.0367	0.000327007	26.4943
Prostate cancer	Catalase	rs6470494	C	T	8.37992e-07	-0.1184	0.024	0.0416869	0.0584	0.0287	0.000300398	24.3378
Prostate cancer	Catalase	rs6501436	A	G	8.58401e-07	-0.1044	0.0212	0.524807	0.016	0.025	0.000299327	24.251
Prostate cancer	Catalase	rs6503651	T	G	1.98002e-06	-0.1333	0.028	0.251189	-0.0405	0.0355	0.00027975	22.6644
Prostate cancer	Catalase	rs6564059	T	G	2.59298e-06	0.1034	0.022	0.112202	-0.041	0.0257	0.000272662	22.09
Prostate cancer	Catalase	rs677521	A	G	4.38904e-08	0.1244	0.0227	0.501187	0.0177	0.0267	0.00037066	30.0323
Prostate cancer	Catalase	rs6872163	A	G	1.735e-06	0.1029	0.0215	0.416869	-0.0206	0.0252	0.000282734	22.9062
Prostate cancer	Catalase	rs6983515	G	A	8.67561e-12	-0.1817	0.0266	0.295121	-0.0329	0.0312	0.000575763	46.6602
Prostate cancer	Catalase	rs6990725	T	C	8.62899e-08	0.2719	0.0508	0.588844	0.0513	0.094	0.000353577	28.6478
Prostate cancer	Catalase	rs7035996	T	G	2.41301e-06	-0.7419	0.1573	0.109648	0.1269	0.0794	0.000274575	22.245
Prostate cancer	Catalase	rs703649	G	A	3.32598e-06	-0.1018	0.0219	0.870964	0.0042	0.026	0.00026671	21.6076
Prostate cancer	Catalase	rs72712344	T	G	1.70883e-15	0.2086	0.0262	0.20893	0.0445	0.0353	0.000782048	63.3908
Prostate cancer	Catalase	rs72712390	A	G	2.62301e-11	-0.1864	0.028	0.812831	-0.0078	0.0333	0.000546872	44.3176
Prostate cancer	Catalase	rs72718565	G	A	4.735e-06	0.1894	0.0414	0.977237	0.0019	0.0513	0.000258342	20.9295
Prostate cancer	Catalase	rs72723976	C	A	4.23897e-08	0.1598	0.0292	0.524807	-0.0213	0.0335	0.000369636	29.9494
Prostate cancer	Catalase	rs72725842	A	G	3.34118e-13	0.5766	0.0792	0.891251	0.0142	0.108	0.000653976	53.0028
Prostate cancer	Catalase	rs72831686	A	G	5.65705e-08	0.4677	0.0861	0.229087	0.0792	0.0655	0.000364181	29.5072
Prostate cancer	Catalase	rs730418	A	T	3.64603e-08	0.1201	0.0218	0.204174	-0.0323	0.0256	0.000374591	30.351
Prostate cancer	Catalase	rs73198294	A	G	1.60199e-07	-0.3541	0.0676	0.707946	0.0263	0.0717	0.000338656	27.4384
Prostate cancer	Catalase	rs738272	T	G	5.70795e-07	-0.2218	0.0444	0.354813	0.0447	0.0486	0.000308014	24.955
Prostate cancer	Catalase	rs73987093	A	G	1.24099e-06	0.3292	0.0679	0.25704	0.0847	0.0749	0.000290136	23.5061
Prostate cancer	Catalase	rs74592689	G	T	2.18902e-06	0.149	0.0315	0.194984	0.0829	0.0639	0.000276171	22.3744
Prostate cancer	Catalase	rs75152273	G	A	1.39605e-14	0.3489	0.0453	0.0954993	-0.0974	0.0586	0.000731871	59.3206
Prostate cancer	Catalase	rs75278014	G	A	3.12903e-06	-0.2478	0.0532	0.660693	0.023	0.0522	0.0002678	21.696
Prostate cancer	Catalase	rs75982463	C	T	2.05589e-11	0.3251	0.0485	0.0213796	0.1314	0.057	0.000554443	44.9315
Prostate cancer	Catalase	rs7712562	G	A	9.04066e-12	0.2021	0.0296	0.851138	-0.0071	0.0356	0.000575237	46.6175
Prostate cancer	Catalase	rs77136668	T	G	8.686e-07	0.3601	0.0732	0.977237	0.0011	0.0651	0.000298704	24.2005
Prostate cancer	Catalase	rs77482050	A	G	1.60509e-14	-0.3722	0.0485	0.562341	-0.0923	0.1571	0.000726609	58.8938
Prostate cancer	Catalase	rs77541621	A	G	2.66502e-28	0.7807	0.0708	0.0416869	-0.1658	0.0814	0.00149899	121.591
Prostate cancer	Catalase	rs77569096	G	A	1.24e-09	0.1788	0.0294	0.912011	-0.0036	0.0337	0.000456446	36.9863
Prostate cancer	Catalase	rs78059576	A	C	2.19685e-21	1.6815	0.1771	0.380189	-0.0442	0.0506	0.00111178	90.1481
Prostate cancer	Catalase	rs78069344	G	A	2.97577e-32	0.8461	0.0716	0.371535	-0.0514	0.0576	0.00172114	139.642
Prostate cancer	Catalase	rs7819779	A	G	2.94999e-06	-0.1115	0.0239	0.831764	-0.0056	0.0276	0.000268648	21.7648
Prostate cancer	Catalase	rs7830220	T	C	2.43725e-14	-0.1631	0.0214	0.263027	-0.0283	0.0254	0.000716665	58.0872
Prostate cancer	Catalase	rs7832541	C	T	7.23436e-18	-0.1947	0.0226	0.0194984	-0.0602	0.0258	0.000915513	74.219
Prostate cancer	Catalase	rs78349205	G	A	5.05592e-19	1.0127	0.1136	0.158489	-0.1558	0.1102	0.000980226	79.4703
Prostate cancer	Catalase	rs7841264	T	C	2.78997e-10	-0.1732	0.0275	0.281838	0.0359	0.0335	0.000489514	39.6671
Prostate cancer	Catalase	rs78416326	C	G	2.71769e-13	-0.1934	0.0265	0.295121	0.0327	0.0311	0.000657178	53.2625
Prostate cancer	Catalase	rs7842552	G	A	5.1074e-20	0.2106	0.023	0.891251	-0.0041	0.0277	0.00103409	83.8419
Prostate cancer	Catalase	rs78648670	C	G	7.43704e-11	0.2596	0.0399	0.177828	0.072	0.0534	0.000522377	42.3315
Prostate cancer	Catalase	rs78809737	A	G	2.82397e-08	-0.2818	0.0508	0.229087	0.0697	0.0579	0.000379784	30.7719
Prostate cancer	Catalase	rs78913678	A	G	1.52198e-07	-0.3358	0.064	0.912011	-0.0077	0.0675	0.000339782	27.5297
Prostate cancer	Catalase	rs79754593	G	A	6.29405e-09	0.376	0.0647	0.776247	0.0213	0.0771	0.000416805	33.7728
Prostate cancer	Catalase	rs79866008	G	A	6.45952e-14	-0.1856	0.0248	0.199526	0.0355	0.0275	0.000691034	56.0083
Prostate cancer	Catalase	rs7997230	A	G	1.64301e-06	-0.2936	0.0613	0.223872	0.1393	0.1149	0.000283149	22.9399
Prostate cancer	Catalase	rs80181188	G	A	1.83299e-06	0.6695	0.1403	0.467735	0.0941	0.1295	0.000281068	22.7712
Prostate cancer	Catalase	rs80317438	C	T	2.72584e-20	0.4497	0.0487	0.489779	-0.0408	0.0598	0.00105167	85.2683
Prostate cancer	Catalase	rs8073041	A	T	3.73801e-07	0.4045	0.0796	0.758578	-0.0206	0.0684	0.000318728	25.8233
Prostate cancer	Catalase	rs830626	G	T	1.213e-07	0.115	0.0217	0.047863	-0.0504	0.0254	0.000346635	28.0851
Prostate cancer	Catalase	rs880411	C	T	4.03302e-06	-0.1401	0.0304	0.177828	0.0473	0.035	0.000262158	21.2388
Prostate cancer	Catalase	rs9694093	C	G	4.83003e-08	-0.1184	0.0217	0.074131	0.0472	0.0265	0.000367427	29.7703
Prostate cancer	Catalase	rs9821293	T	C	3.476e-06	0.1578	0.034	0.123027	0.0714	0.0463	0.000265881	21.5405
Prostate cancer	Superoxide dismutase	rs1031589	A	G	1.64399e-16	0.1785	0.0216	0.426581	0.0196	0.0249	0.000842461	68.2919
Prostate cancer	Superoxide dismutase	rs10458626	A	G	3.26896e-06	0.2659	0.0572	0.954993	-0.0051	0.1094	0.000266732	21.6095
Prostate cancer	Superoxide dismutase	rs10486567	A	G	1.884e-09	-0.1465	0.0244	0.380189	0.0255	0.0292	0.000444887	36.0492
Prostate cancer	Superoxide dismutase	rs1058319	T	C	1.895e-06	-0.1552	0.0326	0.891251	0.005	0.0388	0.000279752	22.6646
Prostate cancer	Superoxide dismutase	rs10743180	T	G	1.48799e-12	-0.1779	0.0251	0.870964	-0.0052	0.0326	0.000619844	50.2348
Prostate cancer	Superoxide dismutase	rs10763546	G	C	1.93687e-13	0.1614	0.022	0.190546	-0.0324	0.0248	0.00066408	53.8222
Prostate cancer	Superoxide dismutase	rs10886886	G	T	1.78599e-06	-0.1147	0.024	0.776247	-0.0078	0.0279	0.000281922	22.8404
Prostate cancer	Superoxide dismutase	rs10953238	T	C	7.83899e-07	-0.1059	0.0214	0.363078	-0.0225	0.0249	0.00030226	24.4886
Prostate cancer	Superoxide dismutase	rs111689685	A	G	2.62398e-07	0.1235	0.024	0.691831	-0.0127	0.0313	0.000326826	26.4796
Prostate cancer	Superoxide dismutase	rs111708346	C	G	9.93208e-09	0.4233	0.0738	0.794328	-0.0227	0.0834	0.000406027	32.8991
Prostate cancer	Superoxide dismutase	rs113094235	C	T	1.502e-08	0.1651	0.0292	0.00676083	0.1073	0.0396	0.000394552	31.969
Prostate cancer	Superoxide dismutase	rs113103237	A	C	4.28203e-06	-0.8052	0.1751	0.724436	-0.0439	0.1239	0.000261017	21.1463
Prostate cancer	Superoxide dismutase	rs113149952	A	G	7.54571e-11	0.5191	0.0798	0.851138	-0.0149	0.0769	0.000522176	42.3152
Prostate cancer	Superoxide dismutase	rs115044250	C	T	2.35001e-06	-0.3714	0.0787	0.707946	-0.0376	0.1022	0.000274892	22.2707
Prostate cancer	Superoxide dismutase	rs11635647	G	A	2.66502e-06	0.1004	0.0214	0.60256	0.0135	0.0264	0.000271687	22.011
Prostate cancer	Superoxide dismutase	rs11650886	A	G	1.20801e-10	0.3545	0.0551	0.933254	-0.0031	0.043	0.000510804	41.3932
Prostate cancer	Superoxide dismutase	rs11651755	T	C	1.62517e-19	0.1984	0.022	0.426581	-0.0199	0.025	0.00100311	81.3276
Prostate cancer	Superoxide dismutase	rs117007664	A	G	6.017e-07	0.2775	0.0556	0.549541	-0.0514	0.085	0.000307461	24.9102
Prostate cancer	Superoxide dismutase	rs11705891	G	A	4.08498e-06	0.1519	0.033	0.794328	0.0104	0.0402	0.00026153	21.1879
Prostate cancer	Superoxide dismutase	rs117775766	A	G	3.77303e-10	0.3147	0.0502	0.630957	0.0326	0.0683	0.000484979	39.2994
Prostate cancer	Superoxide dismutase	rs117936595	G	A	4.86105e-06	0.2961	0.0648	0.446684	-0.057	0.0742	0.000257728	20.8798
Prostate cancer	Superoxide dismutase	rs118191031	G	T	1.54999e-07	-0.3132	0.0597	0.223872	0.0705	0.0578	0.000339699	27.5229
Prostate cancer	Superoxide dismutase	rs11938615	T	A	4.80496e-06	0.4237	0.0927	0.549541	0.0517	0.085	0.000257865	20.8909
Prostate cancer	Superoxide dismutase	rs12045770	T	C	3.41602e-06	0.1384	0.0298	0.776247	0.0099	0.0338	0.000266239	21.5695
Prostate cancer	Superoxide dismutase	rs12270641	A	T	8.25468e-15	0.1656	0.0213	0.0870964	-0.0425	0.0248	0.000745735	60.4451
Prostate cancer	Superoxide dismutase	rs12543190	G	T	3.24198e-06	0.1443	0.031	0.281838	0.0396	0.0367	0.000267449	21.6675
Prostate cancer	Superoxide dismutase	rs12543663	A	C	5.46701e-07	-0.1193	0.0238	0.120226	0.0421	0.0272	0.000310127	25.1262
Prostate cancer	Superoxide dismutase	rs12549761	G	C	3.95276e-22	-0.3312	0.0342	0.30903	0.0386	0.038	0.00115657	93.7839
Prostate cancer	Superoxide dismutase	rs1265496	T	C	1.57899e-06	-0.1018	0.0212	0.977237	-0.0006	0.0245	0.000284608	23.0581
Prostate cancer	Superoxide dismutase	rs13185938	A	G	1.424e-06	0.1446	0.03	0.776247	-0.0082	0.0293	0.000286759	23.2324
Prostate cancer	Superoxide dismutase	rs13252265	A	T	1.2249e-14	0.2729	0.0354	0.199526	0.0529	0.0413	0.000733211	59.4293
Prostate cancer	Superoxide dismutase	rs13431584	G	A	3.73199e-07	-0.1122	0.0221	0.107152	-0.0398	0.0247	0.000318134	25.7751
Prostate cancer	Superoxide dismutase	rs138863299	T	C	5.44703e-07	-0.2546	0.0508	0.416869	0.0912	0.1122	0.000310029	25.1182
Prostate cancer	Superoxide dismutase	rs140739650	C	T	1.60805e-15	0.48	0.0602	0.891251	-0.0167	0.1201	0.000784325	63.5755
Prostate cancer	Superoxide dismutase	rs141531854	G	A	4.40798e-06	0.4064	0.0885	0.426581	-0.0668	0.084	0.000260288	21.0873
Prostate cancer	Superoxide dismutase	rs143155137	G	A	3.53199e-07	-0.4081	0.0801	0.0398107	-0.3819	0.1859	0.000320388	25.9578
Prostate cancer	Superoxide dismutase	rs144631048	T	A	1.36499e-08	0.2237	0.0394	0.398107	0.0648	0.0762	0.000397845	32.2359
Prostate cancer	Superoxide dismutase	rs145434091	C	G	2.326e-06	-0.203	0.043	0.977237	-0.0023	0.0557	0.000275095	22.2872
Prostate cancer	Superoxide dismutase	rs145922598	T	C	2.60495e-52	1.4528	0.0955	0.489779	0.0475	0.0692	0.00284913	231.422
Prostate cancer	Superoxide dismutase	rs147940485	A	G	4.47198e-06	0.4313	0.094	0.870964	-0.0126	0.0773	0.000259859	21.0525
Prostate cancer	Superoxide dismutase	rs1493112	T	C	1.93402e-06	-0.1132	0.0238	0.724436	-0.0095	0.0261	0.000279232	22.6224
Prostate cancer	Superoxide dismutase	rs150869774	C	T	6.36356e-29	0.8105	0.0726	0.954993	0.0062	0.1077	0.00153643	124.633
Prostate cancer	Superoxide dismutase	rs16835532	A	G	1.276e-06	0.3675	0.0759	0.707946	-0.0342	0.0907	0.000289369	23.444
Prostate cancer	Superoxide dismutase	rs16940802	A	G	2.26402e-08	0.4439	0.0794	0.204174	0.0986	0.0775	0.000385753	31.2557
Prostate cancer	Superoxide dismutase	rs17138476	T	C	9.64406e-07	0.1287	0.0263	0.831764	0.0068	0.0333	0.000295573	23.9467
Prostate cancer	Superoxide dismutase	rs181069596	C	G	1.38007e-31	0.8403	0.0719	0.125893	-0.184	0.1201	0.00168355	136.587
Prostate cancer	Superoxide dismutase	rs182955053	C	A	7.358e-07	0.2076	0.0419	0.398107	-0.092	0.1083	0.000303	24.5486
Prostate cancer	Superoxide dismutase	rs183990452	G	C	3.17907e-17	1.233	0.1461	0.831764	-0.0246	0.1097	0.0008786	71.2239
Prostate cancer	Superoxide dismutase	rs186791722	A	G	2.10499e-06	0.548	0.1155	0.724436	-0.0367	0.1047	0.000277858	22.5111
Prostate cancer	Superoxide dismutase	rs1986719	T	C	1.01899e-09	-0.416	0.0681	0.549541	-0.075	0.1254	0.000460511	37.3158
Prostate cancer	Superoxide dismutase	rs2008829	T	G	1.97401e-06	-0.1158	0.0243	0.831764	0.0059	0.028	0.000280304	22.7093
Prostate cancer	Superoxide dismutase	rs2012363	C	G	1.65798e-09	0.142	0.0236	0.954993	0.0015	0.0278	0.000446792	36.2037
Prostate cancer	Superoxide dismutase	rs2539981	C	T	2.93292e-12	0.1484	0.0213	0.831764	-0.0055	0.0248	0.000598957	48.541
Prostate cancer	Superoxide dismutase	rs2811413	A	C	1.74799e-09	-0.1337	0.0222	0.218776	0.0331	0.0268	0.00044762	36.2708
Prostate cancer	Superoxide dismutase	rs28707394	T	G	9.81206e-09	0.1893	0.033	0.0288403	0.0949	0.0434	0.00040611	32.9059
Prostate cancer	Superoxide dismutase	rs28821280	G	A	2.02302e-07	-0.1529	0.0294	0.17378	-0.052	0.0381	0.000333828	27.0471
Prostate cancer	Superoxide dismutase	rs2928672	T	C	4.13105e-07	-0.1118	0.0221	0.0758578	-0.0453	0.0256	0.00031587	25.5917
Prostate cancer	Superoxide dismutase	rs3018690	T	C	9.00907e-07	0.105	0.0214	0.912011	0.0029	0.0249	0.000297145	24.0742
Prostate cancer	Superoxide dismutase	rs34124412	G	T	1.50487e-13	0.6653	0.0901	0.0234423	-0.1522	0.067	0.000672729	54.5237
Prostate cancer	Superoxide dismutase	rs34668661	T	C	2.50697e-06	-0.1343	0.0285	0.954993	-0.0016	0.0372	0.000274088	22.2056
Prostate cancer	Superoxide dismutase	rs35637432	A	G	1.852e-06	0.3603	0.0755	0.812831	-0.0214	0.0939	0.000281099	22.7738
Prostate cancer	Superoxide dismutase	rs3999773	A	T	1.32404e-27	-0.2361	0.0217	0.213796	-0.0315	0.0253	0.00145944	118.378
Prostate cancer	Superoxide dismutase	rs4242384	A	C	2.41379e-61	-0.4776	0.0289	0.288403	0.0424	0.0402	0.00336061	273.107
Prostate cancer	Superoxide dismutase	rs4372964	T	C	1.13999e-07	-0.1133	0.0214	0.562341	-0.0146	0.0256	0.000345963	28.0306
Prostate cancer	Superoxide dismutase	rs453481	A	G	1.77902e-09	0.1295	0.0215	0.288403	-0.0271	0.0255	0.000447729	36.2796
Prostate cancer	Superoxide dismutase	rs461251	G	A	3.67799e-06	0.1021	0.0221	0.870964	0.0044	0.0257	0.000263451	21.3436
Prostate cancer	Superoxide dismutase	rs4793979	A	T	2.51403e-08	0.1441	0.0259	0.630957	0.0151	0.0311	0.000382041	30.9548
Prostate cancer	Superoxide dismutase	rs4802297	C	G	3.69828e-14	-0.1644	0.0217	0.691831	0.0097	0.0244	0.000708147	57.3963
Prostate cancer	Superoxide dismutase	rs4871749	T	C	6.45208e-13	0.1869	0.026	0.724436	-0.0108	0.0305	0.000637591	51.674
Prostate cancer	Superoxide dismutase	rs4946206	T	C	3.31597e-06	-0.1107	0.0238	0.11749	0.0495	0.0317	0.000267038	21.6342
Prostate cancer	Superoxide dismutase	rs530543670	A	G	3.56123e-12	0.1516	0.0218	0.239883	0.0333	0.0283	0.000596724	48.3599
Prostate cancer	Superoxide dismutase	rs56031843	T	C	1.17701e-09	-0.1669	0.0274	0.562341	-0.0184	0.0314	0.000457889	37.1032
Prostate cancer	Superoxide dismutase	rs62073542	A	G	2.59203e-09	-0.1714	0.0288	0.47863	0.0221	0.0313	0.000437113	35.419
Prostate cancer	Superoxide dismutase	rs62076101	A	G	8.19408e-11	0.4856	0.0747	0.758578	-0.0301	0.0964	0.000521479	42.2587
Prostate cancer	Superoxide dismutase	rs62076460	G	T	1.68888e-14	0.7897	0.1029	0.870964	0.012	0.0778	0.00072665	58.897
Prostate cancer	Superoxide dismutase	rs62077368	T	G	1.56899e-06	0.2185	0.0455	0.165959	-0.0773	0.0556	0.000284645	23.0611
Prostate cancer	Superoxide dismutase	rs62113212	T	C	1.23709e-11	-0.2912	0.043	0.851138	0.009	0.0468	0.00056591	45.8612
Prostate cancer	Superoxide dismutase	rs62177680	A	C	3.73396e-06	0.1818	0.0393	0.114815	0.059	0.0374	0.000264141	21.3995
Prostate cancer	Superoxide dismutase	rs62237573	T	C	1.87499e-07	0.4463	0.0856	0.416869	0.1045	0.1294	0.000335512	27.1836
Prostate cancer	Superoxide dismutase	rs6470454	G	A	2.68602e-07	-0.1503	0.0292	0.912011	0.0042	0.0367	0.000327007	26.4943
Prostate cancer	Superoxide dismutase	rs6470494	C	T	8.37992e-07	-0.1184	0.024	0.109648	-0.0458	0.0287	0.000300398	24.3378
Prostate cancer	Superoxide dismutase	rs6501436	A	G	8.58401e-07	-0.1044	0.0212	0.120226	-0.0389	0.025	0.000299327	24.251
Prostate cancer	Superoxide dismutase	rs6503651	T	G	1.98002e-06	-0.1333	0.028	0.331131	-0.0343	0.0355	0.00027975	22.6644
Prostate cancer	Superoxide dismutase	rs6564059	T	G	2.59298e-06	0.1034	0.022	0.870964	0.004	0.0257	0.000272662	22.09
Prostate cancer	Superoxide dismutase	rs677521	A	G	4.38904e-08	0.1244	0.0227	0.758578	0.0081	0.0267	0.00037066	30.0323
Prostate cancer	Superoxide dismutase	rs6872163	A	G	1.735e-06	0.1029	0.0215	0.501187	0.017	0.0252	0.000282734	22.9062
Prostate cancer	Superoxide dismutase	rs6983515	G	A	8.67561e-12	-0.1817	0.0266	0.891251	-0.0046	0.0312	0.000575763	46.6602
Prostate cancer	Superoxide dismutase	rs6990725	T	C	8.62899e-08	0.2719	0.0508	0.74131	-0.0301	0.0941	0.000353577	28.6478
Prostate cancer	Superoxide dismutase	rs7035996	T	G	2.41301e-06	-0.7419	0.1573	0.758578	-0.0242	0.0794	0.000274575	22.245
Prostate cancer	Superoxide dismutase	rs703649	G	A	3.32598e-06	-0.1018	0.0219	0.0295121	-0.0565	0.0259	0.00026671	21.6076
Prostate cancer	Superoxide dismutase	rs72712344	T	G	1.70883e-15	0.2086	0.0262	0.60256	0.0184	0.0353	0.000782048	63.3908
Prostate cancer	Superoxide dismutase	rs72712390	A	G	2.62301e-11	-0.1864	0.028	0.776247	0.0092	0.0333	0.000546872	44.3176
Prostate cancer	Superoxide dismutase	rs72718565	G	A	4.735e-06	0.1894	0.0414	0.346737	0.0483	0.0512	0.000258342	20.9295
Prostate cancer	Superoxide dismutase	rs72723976	C	A	4.23897e-08	0.1598	0.0292	0.0933254	0.0561	0.0335	0.000369636	29.9494
Prostate cancer	Superoxide dismutase	rs72725842	A	G	3.34118e-13	0.5766	0.0792	0.549541	-0.0653	0.108	0.000653976	53.0028
Prostate cancer	Superoxide dismutase	rs72831686	A	G	5.65705e-08	0.4677	0.0861	0.537032	-0.0407	0.0655	0.000364181	29.5072
Prostate cancer	Superoxide dismutase	rs730418	A	T	3.64603e-08	0.1201	0.0218	0.467735	0.0186	0.0256	0.000374591	30.351
Prostate cancer	Superoxide dismutase	rs73198294	A	G	1.60199e-07	-0.3541	0.0676	0.758578	0.0214	0.0717	0.000338656	27.4384
Prostate cancer	Superoxide dismutase	rs738272	T	G	5.70795e-07	-0.2218	0.0444	0.645654	0.0225	0.0486	0.000308014	24.955
Prostate cancer	Superoxide dismutase	rs73987093	A	G	1.24099e-06	0.3292	0.0679	0.512861	-0.0486	0.0749	0.000290136	23.5061
Prostate cancer	Superoxide dismutase	rs74592689	G	T	2.18902e-06	0.149	0.0315	0.030903	-0.138	0.0639	0.000276171	22.3744
Prostate cancer	Superoxide dismutase	rs75152273	G	A	1.39605e-14	0.3489	0.0453	0.676083	0.0247	0.0586	0.000731871	59.3206
Prostate cancer	Superoxide dismutase	rs75278014	G	A	3.12903e-06	-0.2478	0.0532	0.446684	0.0398	0.0522	0.0002678	21.696
Prostate cancer	Superoxide dismutase	rs75982463	C	T	2.05589e-11	0.3251	0.0485	0.467735	-0.0417	0.057	0.000554443	44.9315
Prostate cancer	Superoxide dismutase	rs7712562	G	A	9.04066e-12	0.2021	0.0296	0.426581	0.0286	0.0356	0.000575237	46.6175
Prostate cancer	Superoxide dismutase	rs77136668	T	G	8.686e-07	0.3601	0.0732	0.380189	-0.0575	0.0651	0.000298704	24.2005
Prostate cancer	Superoxide dismutase	rs77482050	A	G	1.60509e-14	-0.3722	0.0485	0.060256	-0.2945	0.1571	0.000726609	58.8938
Prostate cancer	Superoxide dismutase	rs77541621	A	G	2.66502e-28	0.7807	0.0708	0.0331131	0.1731	0.0814	0.00149899	121.591
Prostate cancer	Superoxide dismutase	rs77569096	G	A	1.24e-09	0.1788	0.0294	0.0691831	-0.061	0.0337	0.000456446	36.9863
Prostate cancer	Superoxide dismutase	rs78059576	A	C	2.19685e-21	1.6815	0.1771	0.20893	-0.0638	0.0506	0.00111178	90.1481
Prostate cancer	Superoxide dismutase	rs78069344	G	A	2.97577e-32	0.8461	0.0716	0.912011	0.0068	0.0576	0.00172114	139.642
Prostate cancer	Superoxide dismutase	rs7819779	A	G	2.94999e-06	-0.1115	0.0239	0.0870964	-0.0473	0.0276	0.000268648	21.7648
Prostate cancer	Superoxide dismutase	rs7830220	T	C	2.43725e-14	-0.1631	0.0214	0.25704	-0.0288	0.0254	0.000716665	58.0872
Prostate cancer	Superoxide dismutase	rs7832541	C	T	7.23436e-18	-0.1947	0.0226	0.724436	-0.0092	0.0258	0.000915513	74.219
Prostate cancer	Superoxide dismutase	rs78349205	G	A	5.05592e-19	1.0127	0.1136	0.870964	0.019	0.1102	0.000980226	79.4703
Prostate cancer	Superoxide dismutase	rs7841264	T	C	2.78997e-10	-0.1732	0.0275	0.707946	-0.0125	0.0335	0.000489514	39.6671
Prostate cancer	Superoxide dismutase	rs78416326	C	G	2.71769e-13	-0.1934	0.0265	0.57544	-0.0174	0.0311	0.000657178	53.2625
Prostate cancer	Superoxide dismutase	rs7842552	G	A	5.1074e-20	0.2106	0.023	0.707946	0.0102	0.0277	0.00103409	83.8419
Prostate cancer	Superoxide dismutase	rs78648670	C	G	7.43704e-11	0.2596	0.0399	0.512861	0.0352	0.0534	0.000522377	42.3315
Prostate cancer	Superoxide dismutase	rs78809737	A	G	2.82397e-08	-0.2818	0.0508	0.199526	0.0745	0.0579	0.000379784	30.7719
Prostate cancer	Superoxide dismutase	rs78913678	A	G	1.52198e-07	-0.3358	0.064	0.245471	0.0783	0.0675	0.000339782	27.5297
Prostate cancer	Superoxide dismutase	rs79754593	G	A	6.29405e-09	0.376	0.0647	0.562341	0.0447	0.077	0.000416805	33.7728
Prostate cancer	Superoxide dismutase	rs79866008	G	A	6.45952e-14	-0.1856	0.0248	0.0616595	0.0515	0.0275	0.000691034	56.0083
Prostate cancer	Superoxide dismutase	rs7997230	A	G	1.64301e-06	-0.2936	0.0613	0.057544	0.218	0.1149	0.000283149	22.9399
Prostate cancer	Superoxide dismutase	rs80181188	G	A	1.83299e-06	0.6695	0.1403	0.18197	-0.1735	0.1295	0.000281068	22.7712
Prostate cancer	Superoxide dismutase	rs80317438	C	T	2.72584e-20	0.4497	0.0487	0.912011	-0.006	0.0598	0.00105167	85.2683
Prostate cancer	Superoxide dismutase	rs8073041	A	T	3.73801e-07	0.4045	0.0796	0.524807	0.0432	0.0684	0.000318728	25.8233
Prostate cancer	Superoxide dismutase	rs830626	G	T	1.213e-07	0.115	0.0217	0.676083	0.0107	0.0254	0.000346635	28.0851
Prostate cancer	Superoxide dismutase	rs880411	C	T	4.03302e-06	-0.1401	0.0304	0.120226	-0.0543	0.035	0.000262158	21.2388
Prostate cancer	Superoxide dismutase	rs9694093	C	G	4.83003e-08	-0.1184	0.0217	0.891251	-0.0037	0.0265	0.000367427	29.7703
Prostate cancer	Superoxide dismutase	rs9821293	T	C	3.476e-06	0.1578	0.034	0.158489	-0.0654	0.0463	0.000265881	21.5405
Prostate cancer	Glutathione peroxidase	rs1031589	A	G	1.64399e-16	0.1785	0.0216	0.40738	0.0207	0.0249	0.000842461	68.2919
Prostate cancer	Glutathione peroxidase	rs10458626	A	G	3.26896e-06	0.2659	0.0572	0.977237	0.0019	0.1094	0.000266732	21.6095
Prostate cancer	Glutathione peroxidase	rs10486567	A	G	1.884e-09	-0.1465	0.0244	0.295121	-0.0308	0.0292	0.000444887	36.0492
Prostate cancer	Glutathione peroxidase	rs1058319	T	C	1.895e-06	-0.1552	0.0326	0.549541	0.0232	0.0388	0.000279752	22.6646
Prostate cancer	Glutathione peroxidase	rs10743180	T	G	1.48799e-12	-0.1779	0.0251	0.436516	0.0255	0.0326	0.000619844	50.2348
Prostate cancer	Glutathione peroxidase	rs10763546	G	C	1.93687e-13	0.1614	0.022	0.851138	-0.0048	0.0248	0.00066408	53.8222
Prostate cancer	Glutathione peroxidase	rs10886886	G	T	1.78599e-06	-0.1147	0.024	0.724436	-0.0101	0.0279	0.000281922	22.8404
Prostate cancer	Glutathione peroxidase	rs10953238	T	C	7.83899e-07	-0.1059	0.0214	0.776247	0.0069	0.0249	0.00030226	24.4886
Prostate cancer	Glutathione peroxidase	rs111689685	A	G	2.62398e-07	0.1235	0.024	0.229087	0.0378	0.0312	0.000326826	26.4796
Prostate cancer	Glutathione peroxidase	rs111708346	C	G	9.93208e-09	0.4233	0.0738	0.144544	0.1212	0.0834	0.000406027	32.8991
Prostate cancer	Glutathione peroxidase	rs113094235	C	T	1.502e-08	0.1651	0.0292	0.616595	-0.0198	0.0397	0.000394552	31.969
Prostate cancer	Glutathione peroxidase	rs113103237	A	C	4.28203e-06	-0.8052	0.1751	0.707946	0.0467	0.1239	0.000261017	21.1463
Prostate cancer	Glutathione peroxidase	rs113149952	A	G	7.54571e-11	0.5191	0.0798	0.776247	0.0226	0.0769	0.000522176	42.3152
Prostate cancer	Glutathione peroxidase	rs115044250	C	T	2.35001e-06	-0.3714	0.0787	0.812831	0.0247	0.1022	0.000274892	22.2707
Prostate cancer	Glutathione peroxidase	rs11635647	G	A	2.66502e-06	0.1004	0.0214	0.154882	0.0376	0.0264	0.000271687	22.011
Prostate cancer	Glutathione peroxidase	rs11650886	A	G	1.20801e-10	0.3545	0.0551	0.186209	0.0566	0.043	0.000510804	41.3932
Prostate cancer	Glutathione peroxidase	rs11651755	T	C	1.62517e-19	0.1984	0.022	0.363078	0.0227	0.025	0.00100311	81.3276
Prostate cancer	Glutathione peroxidase	rs117007664	A	G	6.017e-07	0.2775	0.0556	0.275423	0.0922	0.0851	0.000307461	24.9102
Prostate cancer	Glutathione peroxidase	rs11705891	G	A	4.08498e-06	0.1519	0.033	0.660693	-0.0177	0.0402	0.00026153	21.1879
Prostate cancer	Glutathione peroxidase	rs117775766	A	G	3.77303e-10	0.3147	0.0502	0.549541	0.0405	0.0683	0.000484979	39.2994
Prostate cancer	Glutathione peroxidase	rs117936595	G	A	4.86105e-06	0.2961	0.0648	0.467735	-0.0533	0.0742	0.000257728	20.8798
Prostate cancer	Glutathione peroxidase	rs118191031	G	T	1.54999e-07	-0.3132	0.0597	0.630957	-0.0284	0.0578	0.000339699	27.5229
Prostate cancer	Glutathione peroxidase	rs11938615	T	A	4.80496e-06	0.4237	0.0927	0.147911	-0.123	0.085	0.000257865	20.8909
Prostate cancer	Glutathione peroxidase	rs12045770	T	C	3.41602e-06	0.1384	0.0298	0.457088	0.025	0.0338	0.000266239	21.5695
Prostate cancer	Glutathione peroxidase	rs12270641	A	T	8.25468e-15	0.1656	0.0213	0.489779	0.017	0.0248	0.000745735	60.4451
Prostate cancer	Glutathione peroxidase	rs12543190	G	T	3.24198e-06	0.1443	0.031	0.20893	0.0464	0.0367	0.000267449	21.6675
Prostate cancer	Glutathione peroxidase	rs12543663	A	C	5.46701e-07	-0.1193	0.0238	0.457088	0.02	0.0272	0.000310127	25.1262
Prostate cancer	Glutathione peroxidase	rs12549761	G	C	3.95276e-22	-0.3312	0.0342	0.446684	0.0291	0.038	0.00115657	93.7839
Prostate cancer	Glutathione peroxidase	rs1265496	T	C	1.57899e-06	-0.1018	0.0212	0.120226	-0.0381	0.0245	0.000284608	23.0581
Prostate cancer	Glutathione peroxidase	rs13185938	A	G	1.424e-06	0.1446	0.03	0.707946	-0.0111	0.0293	0.000286759	23.2324
Prostate cancer	Glutathione peroxidase	rs13252265	A	T	1.2249e-14	0.2729	0.0354	0.549541	-0.0247	0.0413	0.000733211	59.4293
Prostate cancer	Glutathione peroxidase	rs13431584	G	A	3.73199e-07	-0.1122	0.0221	0.47863	0.0174	0.0247	0.000318134	25.7751
Prostate cancer	Glutathione peroxidase	rs138863299	T	C	5.44703e-07	-0.2546	0.0508	0.467735	-0.0815	0.1122	0.000310029	25.1182
Prostate cancer	Glutathione peroxidase	rs140739650	C	T	1.60805e-15	0.48	0.0602	0.870964	0.0194	0.1201	0.000784325	63.5755
Prostate cancer	Glutathione peroxidase	rs141531854	G	A	4.40798e-06	0.4064	0.0885	0.891251	0.0111	0.084	0.000260288	21.0873
Prostate cancer	Glutathione peroxidase	rs143155137	G	A	3.53199e-07	-0.4081	0.0801	0.457088	-0.1374	0.186	0.000320388	25.9578
Prostate cancer	Glutathione peroxidase	rs144631048	T	A	1.36499e-08	0.2237	0.0394	0.630957	-0.0361	0.0762	0.000397845	32.2359
Prostate cancer	Glutathione peroxidase	rs145434091	C	G	2.326e-06	-0.203	0.043	0.912011	-0.0067	0.0557	0.000275095	22.2872
Prostate cancer	Glutathione peroxidase	rs145922598	T	C	2.60495e-52	1.4528	0.0955	0.812831	0.0165	0.0692	0.00284913	231.422
Prostate cancer	Glutathione peroxidase	rs147940485	A	G	4.47198e-06	0.4313	0.094	0.954993	0.0052	0.0773	0.000259859	21.0525
Prostate cancer	Glutathione peroxidase	rs1493112	T	C	1.93402e-06	-0.1132	0.0238	0.436516	-0.0204	0.0261	0.000279232	22.6224
Prostate cancer	Glutathione peroxidase	rs150869774	C	T	6.36356e-29	0.8105	0.0726	0.660693	0.0474	0.1077	0.00153643	124.633
Prostate cancer	Glutathione peroxidase	rs16835532	A	G	1.276e-06	0.3675	0.0759	0.47863	-0.0637	0.0907	0.000289369	23.444
Prostate cancer	Glutathione peroxidase	rs16940802	A	G	2.26402e-08	0.4439	0.0794	0.691831	0.0311	0.0774	0.000385753	31.2557
Prostate cancer	Glutathione peroxidase	rs17138476	T	C	9.64406e-07	0.1287	0.0263	0.025704	0.0744	0.0333	0.000295573	23.9467
Prostate cancer	Glutathione peroxidase	rs181069596	C	G	1.38007e-31	0.8403	0.0719	0.630957	0.0589	0.1202	0.00168355	136.587
Prostate cancer	Glutathione peroxidase	rs182955053	C	A	7.358e-07	0.2076	0.0419	0.371535	0.0974	0.1083	0.000303	24.5486
Prostate cancer	Glutathione peroxidase	rs183990452	G	C	3.17907e-17	1.233	0.1461	0.467735	-0.0798	0.1097	0.0008786	71.2239
Prostate cancer	Glutathione peroxidase	rs186791722	A	G	2.10499e-06	0.548	0.1155	0.758578	-0.0314	0.1047	0.000277858	22.5111
Prostate cancer	Glutathione peroxidase	rs1986719	T	C	1.01899e-09	-0.416	0.0681	0.660693	-0.0556	0.1254	0.000460511	37.3158
Prostate cancer	Glutathione peroxidase	rs2008829	T	G	1.97401e-06	-0.1158	0.0243	1	0.0002	0.028	0.000280304	22.7093
Prostate cancer	Glutathione peroxidase	rs2012363	C	G	1.65798e-09	0.142	0.0236	0.436516	0.0216	0.0278	0.000446792	36.2037
Prostate cancer	Glutathione peroxidase	rs2539981	C	T	2.93292e-12	0.1484	0.0213	0.199526	0.0318	0.0248	0.000598957	48.541
Prostate cancer	Glutathione peroxidase	rs2811413	A	C	1.74799e-09	-0.1337	0.0222	0.177828	-0.0362	0.0268	0.00044762	36.2708
Prostate cancer	Glutathione peroxidase	rs28707394	T	G	9.81206e-09	0.1893	0.033	0.281838	0.0467	0.0434	0.00040611	32.9059
Prostate cancer	Glutathione peroxidase	rs28821280	G	A	2.02302e-07	-0.1529	0.0294	0.812831	0.0092	0.0381	0.000333828	27.0471
Prostate cancer	Glutathione peroxidase	rs2928672	T	C	4.13105e-07	-0.1118	0.0221	0.0831764	-0.0443	0.0256	0.00031587	25.5917
Prostate cancer	Glutathione peroxidase	rs3018690	T	C	9.00907e-07	0.105	0.0214	0.501187	0.0166	0.0249	0.000297145	24.0742
Prostate cancer	Glutathione peroxidase	rs34124412	G	T	1.50487e-13	0.6653	0.0901	0.870964	0.0117	0.0671	0.000672729	54.5237
Prostate cancer	Glutathione peroxidase	rs34668661	T	C	2.50697e-06	-0.1343	0.0285	0.758578	-0.0111	0.0372	0.000274088	22.2056
Prostate cancer	Glutathione peroxidase	rs35637432	A	G	1.852e-06	0.3603	0.0755	0.316228	0.0945	0.0938	0.000281099	22.7738
Prostate cancer	Glutathione peroxidase	rs3999773	A	T	1.32404e-27	-0.2361	0.0217	0.446684	-0.0191	0.0253	0.00145944	118.378
Prostate cancer	Glutathione peroxidase	rs4242384	A	C	2.41379e-61	-0.4776	0.0289	0.758578	0.0124	0.0402	0.00336061	273.107
Prostate cancer	Glutathione peroxidase	rs4372964	T	C	1.13999e-07	-0.1133	0.0214	0.338844	0.0246	0.0256	0.000345963	28.0306
Prostate cancer	Glutathione peroxidase	rs453481	A	G	1.77902e-09	0.1295	0.0215	0.524807	0.0164	0.0254	0.000447729	36.2796
Prostate cancer	Glutathione peroxidase	rs461251	G	A	3.67799e-06	0.1021	0.0221	0.954993	0.0014	0.0257	0.000263451	21.3436
Prostate cancer	Glutathione peroxidase	rs4793979	A	T	2.51403e-08	0.1441	0.0259	0.977237	0.001	0.0311	0.000382041	30.9548
Prostate cancer	Glutathione peroxidase	rs4802297	C	G	3.69828e-14	-0.1644	0.0217	0.933254	0.0019	0.0244	0.000708147	57.3963
Prostate cancer	Glutathione peroxidase	rs4871749	T	C	6.45208e-13	0.1869	0.026	1	-0.0001	0.0305	0.000637591	51.674
Prostate cancer	Glutathione peroxidase	rs4946206	T	C	3.31597e-06	-0.1107	0.0238	0.398107	-0.0267	0.0317	0.000267038	21.6342
Prostate cancer	Glutathione peroxidase	rs530543670	A	G	3.56123e-12	0.1516	0.0218	0.707946	0.0105	0.0283	0.000596724	48.3599
Prostate cancer	Glutathione peroxidase	rs56031843	T	C	1.17701e-09	-0.1669	0.0274	0.912011	-0.0035	0.0315	0.000457889	37.1032
Prostate cancer	Glutathione peroxidase	rs62073542	A	G	2.59203e-09	-0.1714	0.0288	0.616595	-0.0155	0.0313	0.000437113	35.419
Prostate cancer	Glutathione peroxidase	rs62076101	A	G	8.19408e-11	0.4856	0.0747	0.588844	0.0524	0.0964	0.000521479	42.2587
Prostate cancer	Glutathione peroxidase	rs62076460	G	T	1.68888e-14	0.7897	0.1029	0.616595	-0.0394	0.0778	0.00072665	58.897
Prostate cancer	Glutathione peroxidase	rs62077368	T	G	1.56899e-06	0.2185	0.0455	0.288403	0.0591	0.0556	0.000284645	23.0611
Prostate cancer	Glutathione peroxidase	rs62113212	T	C	1.23709e-11	-0.2912	0.043	0.323594	-0.0458	0.0468	0.00056591	45.8612
Prostate cancer	Glutathione peroxidase	rs62177680	A	C	3.73396e-06	0.1818	0.0393	0.295121	-0.0392	0.0375	0.000264141	21.3995
Prostate cancer	Glutathione peroxidase	rs62237573	T	C	1.87499e-07	0.4463	0.0856	0.288403	-0.1376	0.1294	0.000335512	27.1836
Prostate cancer	Glutathione peroxidase	rs6470454	G	A	2.68602e-07	-0.1503	0.0292	0.398107	0.0311	0.0367	0.000327007	26.4943
Prostate cancer	Glutathione peroxidase	rs6470494	C	T	8.37992e-07	-0.1184	0.024	0.0316228	-0.0616	0.0287	0.000300398	24.3378
Prostate cancer	Glutathione peroxidase	rs6501436	A	G	8.58401e-07	-0.1044	0.0212	0.0234423	-0.0566	0.025	0.000299327	24.251
Prostate cancer	Glutathione peroxidase	rs6503651	T	G	1.98002e-06	-0.1333	0.028	0.141254	-0.0521	0.0355	0.00027975	22.6644
Prostate cancer	Glutathione peroxidase	rs6564059	T	G	2.59298e-06	0.1034	0.022	0.489779	0.0177	0.0257	0.000272662	22.09
Prostate cancer	Glutathione peroxidase	rs677521	A	G	4.38904e-08	0.1244	0.0227	0.758578	0.0079	0.0267	0.00037066	30.0323
Prostate cancer	Glutathione peroxidase	rs6872163	A	G	1.735e-06	0.1029	0.0215	0.218776	0.0309	0.0252	0.000282734	22.9062
Prostate cancer	Glutathione peroxidase	rs6983515	G	A	8.67561e-12	-0.1817	0.0266	0.426581	0.0246	0.0312	0.000575763	46.6602
Prostate cancer	Glutathione peroxidase	rs6990725	T	C	8.62899e-08	0.2719	0.0508	0.870964	-0.0145	0.0941	0.000353577	28.6478
Prostate cancer	Glutathione peroxidase	rs7035996	T	G	2.41301e-06	-0.7419	0.1573	0.213796	-0.099	0.0794	0.000274575	22.245
Prostate cancer	Glutathione peroxidase	rs703649	G	A	3.32598e-06	-0.1018	0.0219	0.371535	-0.023	0.026	0.00026671	21.6076
Prostate cancer	Glutathione peroxidase	rs72712344	T	G	1.70883e-15	0.2086	0.0262	0.0707946	-0.0638	0.0353	0.000782048	63.3908
Prostate cancer	Glutathione peroxidase	rs72712390	A	G	2.62301e-11	-0.1864	0.028	0.030903	0.0717	0.0333	0.000546872	44.3176
Prostate cancer	Glutathione peroxidase	rs72718565	G	A	4.735e-06	0.1894	0.0414	0.060256	-0.0965	0.0512	0.000258342	20.9295
Prostate cancer	Glutathione peroxidase	rs72723976	C	A	4.23897e-08	0.1598	0.0292	0.954993	-0.002	0.0335	0.000369636	29.9494
Prostate cancer	Glutathione peroxidase	rs72725842	A	G	3.34118e-13	0.5766	0.0792	0.275423	0.1183	0.108	0.000653976	53.0028
Prostate cancer	Glutathione peroxidase	rs72831686	A	G	5.65705e-08	0.4677	0.0861	0.416869	0.0537	0.0655	0.000364181	29.5072
Prostate cancer	Glutathione peroxidase	rs730418	A	T	3.64603e-08	0.1201	0.0218	0.128825	-0.0387	0.0256	0.000374591	30.351
Prostate cancer	Glutathione peroxidase	rs73198294	A	G	1.60199e-07	-0.3541	0.0676	0.512861	0.0471	0.0717	0.000338656	27.4384
Prostate cancer	Glutathione peroxidase	rs738272	T	G	5.70795e-07	-0.2218	0.0444	0.467735	-0.0353	0.0486	0.000308014	24.955
Prostate cancer	Glutathione peroxidase	rs73987093	A	G	1.24099e-06	0.3292	0.0679	0.1	0.1236	0.0749	0.000290136	23.5061
Prostate cancer	Glutathione peroxidase	rs74592689	G	T	2.18902e-06	0.149	0.0315	0.933254	-0.0051	0.0639	0.000276171	22.3744
Prostate cancer	Glutathione peroxidase	rs75152273	G	A	1.39605e-14	0.3489	0.0453	0.691831	-0.0226	0.0586	0.000731871	59.3206
Prostate cancer	Glutathione peroxidase	rs75278014	G	A	3.12903e-06	-0.2478	0.0532	0.758578	0.0155	0.0522	0.0002678	21.696
Prostate cancer	Glutathione peroxidase	rs75982463	C	T	2.05589e-11	0.3251	0.0485	0.104713	-0.0928	0.057	0.000554443	44.9315
Prostate cancer	Glutathione peroxidase	rs7712562	G	A	9.04066e-12	0.2021	0.0296	0.446684	-0.0269	0.0356	0.000575237	46.6175
Prostate cancer	Glutathione peroxidase	rs77136668	T	G	8.686e-07	0.3601	0.0732	0.977237	0.0011	0.0651	0.000298704	24.2005
Prostate cancer	Glutathione peroxidase	rs77482050	A	G	1.60509e-14	-0.3722	0.0485	0.194984	0.2031	0.1571	0.000726609	58.8938
Prostate cancer	Glutathione peroxidase	rs77541621	A	G	2.66502e-28	0.7807	0.0708	0.288403	-0.0863	0.0814	0.00149899	121.591
Prostate cancer	Glutathione peroxidase	rs77569096	G	A	1.24e-09	0.1788	0.0294	0.831764	0.0073	0.0337	0.000456446	36.9863
Prostate cancer	Glutathione peroxidase	rs78059576	A	C	2.19685e-21	1.6815	0.1771	0.616595	0.0253	0.0506	0.00111178	90.1481
Prostate cancer	Glutathione peroxidase	rs78069344	G	A	2.97577e-32	0.8461	0.0716	0.0389045	0.119	0.0576	0.00172114	139.642
Prostate cancer	Glutathione peroxidase	rs7819779	A	G	2.94999e-06	-0.1115	0.0239	0.60256	0.0144	0.0276	0.000268648	21.7648
Prostate cancer	Glutathione peroxidase	rs7830220	T	C	2.43725e-14	-0.1631	0.0214	0.776247	-0.0073	0.0254	0.000716665	58.0872
Prostate cancer	Glutathione peroxidase	rs7832541	C	T	7.23436e-18	-0.1947	0.0226	0.162181	0.0362	0.0258	0.000915513	74.219
Prostate cancer	Glutathione peroxidase	rs78349205	G	A	5.05592e-19	1.0127	0.1136	0.416869	0.0887	0.1102	0.000980226	79.4703
Prostate cancer	Glutathione peroxidase	rs7841264	T	C	2.78997e-10	-0.1732	0.0275	0.229087	-0.0402	0.0335	0.000489514	39.6671
Prostate cancer	Glutathione peroxidase	rs78416326	C	G	2.71769e-13	-0.1934	0.0265	0.851138	0.0055	0.0311	0.000657178	53.2625
Prostate cancer	Glutathione peroxidase	rs7842552	G	A	5.1074e-20	0.2106	0.023	0.301995	-0.0287	0.0277	0.00103409	83.8419
Prostate cancer	Glutathione peroxidase	rs78648670	C	G	7.43704e-11	0.2596	0.0399	0.213796	0.0661	0.0534	0.000522377	42.3315
Prostate cancer	Glutathione peroxidase	rs78809737	A	G	2.82397e-08	-0.2818	0.0508	0.436516	-0.0446	0.0579	0.000379784	30.7719
Prostate cancer	Glutathione peroxidase	rs78913678	A	G	1.52198e-07	-0.3358	0.064	0.144544	0.0982	0.0675	0.000339782	27.5297
Prostate cancer	Glutathione peroxidase	rs79754593	G	A	6.29405e-09	0.376	0.0647	0.891251	-0.0106	0.077	0.000416805	33.7728
Prostate cancer	Glutathione peroxidase	rs79866008	G	A	6.45952e-14	-0.1856	0.0248	0.380189	-0.0244	0.0275	0.000691034	56.0083
Prostate cancer	Glutathione peroxidase	rs7997230	A	G	1.64301e-06	-0.2936	0.0613	0.102329	-0.1878	0.1149	0.000283149	22.9399
Prostate cancer	Glutathione peroxidase	rs80181188	G	A	1.83299e-06	0.6695	0.1403	0.74131	-0.0442	0.1296	0.000281068	22.7712
Prostate cancer	Glutathione peroxidase	rs80317438	C	T	2.72584e-20	0.4497	0.0487	1	0.0004	0.0598	0.00105167	85.2683
Prostate cancer	Glutathione peroxidase	rs8073041	A	T	3.73801e-07	0.4045	0.0796	0.524807	-0.043	0.0684	0.000318728	25.8233
Prostate cancer	Glutathione peroxidase	rs830626	G	T	1.213e-07	0.115	0.0217	0.371535	0.0228	0.0254	0.000346635	28.0851
Prostate cancer	Glutathione peroxidase	rs880411	C	T	4.03302e-06	-0.1401	0.0304	0.562341	-0.0201	0.035	0.000262158	21.2388
Prostate cancer	Glutathione peroxidase	rs9694093	C	G	4.83003e-08	-0.1184	0.0217	0.229087	0.0319	0.0265	0.000367427	29.7703
Prostate cancer	Glutathione peroxidase	rs9821293	T	C	3.476e-06	0.1578	0.034	0.616595	0.0229	0.0463	0.000265881	21.5405
Prostate cancer	Albumin	rs1031589	A	G	1.64399e-16	0.1785	0.0216	0.51	-0.00273449	0.00419159	0.000842461	68.2919
Prostate cancer	Albumin	rs10458626	A	G	3.26896e-06	0.2659	0.0572	0.8	0.00503299	0.0199813	0.000266732	21.6095
Prostate cancer	Albumin	rs10486567	A	G	1.884e-09	-0.1465	0.0244	0.67	-0.00207203	0.00489537	0.000444887	36.0492
Prostate cancer	Albumin	rs1058319	T	C	1.895e-06	-0.1552	0.0326	0.67	0.00261705	0.00617305	0.000279752	22.6646
Prostate cancer	Albumin	rs10743180	T	G	1.48799e-12	-0.1779	0.0251	0.49	-0.00375488	0.0053816	0.000619844	50.2348
Prostate cancer	Albumin	rs10763546	G	C	1.93687e-13	0.1614	0.022	0.53	-0.00257555	0.00413683	0.00066408	53.8222
Prostate cancer	Albumin	rs10886886	G	T	1.78599e-06	-0.1147	0.024	0.0969996	-0.00802492	0.00483663	0.000281922	22.8404
Prostate cancer	Albumin	rs10953238	T	C	7.83899e-07	-0.1059	0.0214	0.22	0.00503843	0.00413291	0.00030226	24.4886
Prostate cancer	Albumin	rs111689685	A	G	2.62398e-07	0.1235	0.024	0.43	0.00396767	0.00502875	0.000326826	26.4796
Prostate cancer	Albumin	rs111708346	C	G	9.93208e-09	0.4233	0.0738	0.49	-0.0104517	0.0150797	0.000406027	32.8991
Prostate cancer	Albumin	rs113094235	C	T	1.502e-08	0.1651	0.0292	0.49	0.00456573	0.00663356	0.000394552	31.969
Prostate cancer	Albumin	rs113103237	A	C	4.28203e-06	-0.8052	0.1751	0.54	0.0120568	0.0194595	0.000261017	21.1463
Prostate cancer	Albumin	rs113149952	A	G	7.54571e-11	0.5191	0.0798	0.26	0.0148572	0.0132053	0.000522176	42.3152
Prostate cancer	Albumin	rs115044250	C	T	2.35001e-06	-0.3714	0.0787	0.55	-0.0102174	0.01712	0.000274892	22.2707
Prostate cancer	Albumin	rs11635647	G	A	2.66502e-06	0.1004	0.0214	0.99	5.87166e-05	0.00432803	0.000271687	22.011
Prostate cancer	Albumin	rs11650886	A	G	1.20801e-10	0.3545	0.0551	0.85	0.0013748	0.00734384	0.000510804	41.3932
Prostate cancer	Albumin	rs11651755	T	C	1.62517e-19	0.1984	0.022	0.73	-0.00145093	0.00414763	0.00100311	81.3276
Prostate cancer	Albumin	rs117007664	A	G	6.017e-07	0.2775	0.0556	0.43	-0.0111812	0.0143114	0.000307461	24.9102
Prostate cancer	Albumin	rs11705891	G	A	4.08498e-06	0.1519	0.033	0.81	-0.00162492	0.00668952	0.00026153	21.1879
Prostate cancer	Albumin	rs117775766	A	G	3.77303e-10	0.3147	0.0502	0.43	-0.00886605	0.0113551	0.000484979	39.2994
Prostate cancer	Albumin	rs117936595	G	A	4.86105e-06	0.2961	0.0648	0.22	-0.0141897	0.0116895	0.000257728	20.8798
Prostate cancer	Albumin	rs118191031	G	T	1.54999e-07	-0.3132	0.0597	0.58	0.00555964	0.0101279	0.000339699	27.5229
Prostate cancer	Albumin	rs11938615	T	A	4.80496e-06	0.4237	0.0927	0.84	-0.00294778	0.0146185	0.000257865	20.8909
Prostate cancer	Albumin	rs12045770	T	C	3.41602e-06	0.1384	0.0298	0.15	-0.00813333	0.00564246	0.000266239	21.5695
Prostate cancer	Albumin	rs12270641	A	T	8.25468e-15	0.1656	0.0213	0.37	-0.00368153	0.00414515	0.000745735	60.4451
Prostate cancer	Albumin	rs12543190	G	T	3.24198e-06	0.1443	0.031	0.62	0.00293875	0.00598986	0.000267449	21.6675
Prostate cancer	Albumin	rs12543663	A	C	5.46701e-07	-0.1193	0.0238	0.43	0.0035449	0.00448834	0.000310127	25.1262
Prostate cancer	Albumin	rs12549761	G	C	3.95276e-22	-0.3312	0.0342	0.43	-0.0050083	0.00630948	0.00115657	93.7839
Prostate cancer	Albumin	rs1265496	T	C	1.57899e-06	-0.1018	0.0212	0.32	0.0041772	0.00417281	0.000284608	23.0581
Prostate cancer	Albumin	rs13185938	A	G	1.424e-06	0.1446	0.03	0.55	-0.00298318	0.00495831	0.000286759	23.2324
Prostate cancer	Albumin	rs13252265	A	T	1.2249e-14	0.2729	0.0354	0.19	0.00923775	0.00703471	0.000733211	59.4293
Prostate cancer	Albumin	rs13431584	G	A	3.73199e-07	-0.1122	0.0221	0.47	-0.00298882	0.00414104	0.000318134	25.7751
Prostate cancer	Albumin	rs138863299	T	C	5.44703e-07	-0.2546	0.0508	0.74	-0.00661783	0.0197273	0.000310029	25.1182
Prostate cancer	Albumin	rs140739650	C	T	1.60805e-15	0.48	0.0602	0.42	0.014515	0.0181238	0.000784325	63.5755
Prostate cancer	Albumin	rs141531854	G	A	4.40798e-06	0.4064	0.0885	0.23	-0.0170409	0.0142945	0.000260288	21.0873
Prostate cancer	Albumin	rs144631048	T	A	1.36499e-08	0.2237	0.0394	0.88	0.00202829	0.0138644	0.000397845	32.2359
Prostate cancer	Albumin	rs145138440	T	C	1.63799e-10	0.7814	0.1222	0.051	-0.0425414	0.0218334	0.000504583	40.8888
Prostate cancer	Albumin	rs145434091	C	G	2.326e-06	-0.203	0.043	0.0359998	0.0199712	0.00952864	0.000275095	22.2872
Prostate cancer	Albumin	rs145922598	T	C	2.60495e-52	1.4528	0.0955	0.58	-0.00655336	0.0119215	0.00284913	231.422
Prostate cancer	Albumin	rs147940485	A	G	4.47198e-06	0.4313	0.094	0.64	-0.00605953	0.0128179	0.000259859	21.0525
Prostate cancer	Albumin	rs1493112	T	C	1.93402e-06	-0.1132	0.0238	0.3	0.00460588	0.00440662	0.000279232	22.6224
Prostate cancer	Albumin	rs150869774	C	T	6.36356e-29	0.8105	0.0726	0.47	0.0122478	0.0168874	0.00153643	124.633
Prostate cancer	Albumin	rs16835532	A	G	1.276e-06	0.3675	0.0759	0.0269998	0.0331597	0.0150359	0.000289369	23.444
Prostate cancer	Albumin	rs16940802	A	G	2.26402e-08	0.4439	0.0794	0.92	-0.00122388	0.0129085	0.000385753	31.2557
Prostate cancer	Albumin	rs17138476	T	C	9.64406e-07	0.1287	0.0263	0.22	0.00692567	0.00564319	0.000295573	23.9467
Prostate cancer	Albumin	rs181069596	C	G	1.38007e-31	0.8403	0.0719	0.36	0.0200859	0.0220122	0.00168355	136.587
Prostate cancer	Albumin	rs182955053	C	A	7.358e-07	0.2076	0.0419	0.15	0.0267412	0.0186456	0.000303	24.5486
Prostate cancer	Albumin	rs183990452	G	C	3.17907e-17	1.233	0.1461	0.51	0.0123098	0.0186496	0.0008786	71.2239
Prostate cancer	Albumin	rs186791722	A	G	2.10499e-06	0.548	0.1155	0.85	0.00322539	0.0175583	0.000277858	22.5111
Prostate cancer	Albumin	rs1986719	T	C	1.01899e-09	-0.416	0.0681	0.99	0.000215017	0.0187439	0.000460511	37.3158
Prostate cancer	Albumin	rs2008829	T	G	1.97401e-06	-0.1158	0.0243	0.74	0.00153365	0.0046198	0.000280304	22.7093
Prostate cancer	Albumin	rs2012363	C	G	1.65798e-09	0.142	0.0236	0.58	0.00260569	0.00469211	0.000446792	36.2037
Prostate cancer	Albumin	rs2539981	C	T	2.93292e-12	0.1484	0.0213	0.0280001	0.00912081	0.00415204	0.000598957	48.541
Prostate cancer	Albumin	rs2811413	A	C	1.74799e-09	-0.1337	0.0222	0.23	0.00542919	0.00449107	0.00044762	36.2708
Prostate cancer	Albumin	rs28707394	T	G	9.81206e-09	0.1893	0.033	0.0810009	-0.0125873	0.00721054	0.00040611	32.9059
Prostate cancer	Albumin	rs28821280	G	A	2.02302e-07	-0.1529	0.0294	0.0539995	0.0123847	0.00642147	0.000333828	27.0471
Prostate cancer	Albumin	rs2928672	T	C	4.13105e-07	-0.1118	0.0221	0.5	0.00284739	0.00423685	0.00031587	25.5917
Prostate cancer	Albumin	rs3018690	T	C	9.00907e-07	0.105	0.0214	0.15	0.00602049	0.00419394	0.000297145	24.0742
Prostate cancer	Albumin	rs34124412	G	T	1.50487e-13	0.6653	0.0901	0.97	0.00044406	0.0117324	0.000672729	54.5237
Prostate cancer	Albumin	rs34668661	T	C	2.50697e-06	-0.1343	0.0285	0.9	-0.000753857	0.00630933	0.000274088	22.2056
Prostate cancer	Albumin	rs35304108	A	G	1.51008e-30	0.5381	0.0468	0.16	-0.026462	0.0187076	0.00162957	132.201
Prostate cancer	Albumin	rs35637432	A	G	1.852e-06	0.3603	0.0755	0.18	-0.0195784	0.0146497	0.000281099	22.7738
Prostate cancer	Albumin	rs3999773	A	T	1.32404e-27	-0.2361	0.0217	0.26	0.00466876	0.00414586	0.00145944	118.378
Prostate cancer	Albumin	rs4242384	A	C	2.41379e-61	-0.4776	0.0289	0.56	-0.00397599	0.00686312	0.00336061	273.107
Prostate cancer	Albumin	rs4372964	T	C	1.13999e-07	-0.1133	0.0214	0.000749998	-0.0141016	0.004183	0.000345963	28.0306
Prostate cancer	Albumin	rs443598	G	A	2.51299e-06	-0.1689	0.0359	0.25	0.00723669	0.00627125	0.000273211	22.1345
Prostate cancer	Albumin	rs453481	A	G	1.77902e-09	0.1295	0.0215	0.73	-0.00141908	0.00418518	0.000447729	36.2796
Prostate cancer	Albumin	rs461251	G	A	3.67799e-06	0.1021	0.0221	0.83	-0.000903339	0.00425393	0.000263451	21.3436
Prostate cancer	Albumin	rs4793979	A	T	2.51403e-08	0.1441	0.0259	0.84	-0.00107348	0.00534027	0.000382041	30.9548
Prostate cancer	Albumin	rs4802297	C	G	3.69828e-14	-0.1644	0.0217	0.39	0.00358232	0.00413767	0.000708147	57.3963
Prostate cancer	Albumin	rs4871749	T	C	6.45208e-13	0.1869	0.026	0.1	-0.00819773	0.00504435	0.000637591	51.674
Prostate cancer	Albumin	rs4946206	T	C	3.31597e-06	-0.1107	0.0238	0.23	-0.00640102	0.00534275	0.000267038	21.6342
Prostate cancer	Albumin	rs530543670	A	G	3.56123e-12	0.1516	0.0218	0.99	6.04278e-05	0.00471141	0.000596724	48.3599
Prostate cancer	Albumin	rs56031843	T	C	1.17701e-09	-0.1669	0.0274	0.49	0.0035261	0.00515897	0.000457889	37.1032
Prostate cancer	Albumin	rs62073542	A	G	2.59203e-09	-0.1714	0.0288	0.061	0.00994561	0.00531057	0.000437113	35.419
Prostate cancer	Albumin	rs62076101	A	G	8.19408e-11	0.4856	0.0747	0.91	0.00160535	0.013952	0.000521479	42.2587
Prostate cancer	Albumin	rs62076460	G	T	1.68888e-14	0.7897	0.1029	0.55	-0.00774468	0.0128416	0.00072665	58.897
Prostate cancer	Albumin	rs62077368	T	G	1.56899e-06	0.2185	0.0455	0.0379997	0.0196555	0.00946466	0.000284645	23.0611
Prostate cancer	Albumin	rs62113212	T	C	1.23709e-11	-0.2912	0.043	0.11	0.0126271	0.00795004	0.00056591	45.8612
Prostate cancer	Albumin	rs62177680	A	C	3.73396e-06	0.1818	0.0393	0.649999	0.00287593	0.00627232	0.000264141	21.3995
Prostate cancer	Albumin	rs62237573	T	C	1.87499e-07	0.4463	0.0856	0.79	-0.00578475	0.021899	0.000335512	27.1836
Prostate cancer	Albumin	rs6470454	G	A	2.68602e-07	-0.1503	0.0292	0.48	-0.00422523	0.00601129	0.000327007	26.4943
Prostate cancer	Albumin	rs6470494	C	T	8.37992e-07	-0.1184	0.024	0.75	-0.00146927	0.00466092	0.000300398	24.3378
Prostate cancer	Albumin	rs6501436	A	G	8.58401e-07	-0.1044	0.0212	0.81	-0.000991962	0.00414424	0.000299327	24.251
Prostate cancer	Albumin	rs6503651	T	G	1.98002e-06	-0.1333	0.028	0.3	-0.00618713	0.00602973	0.00027975	22.6644
Prostate cancer	Albumin	rs6564059	T	G	2.59298e-06	0.1034	0.022	0.59	-0.00227914	0.00421872	0.000272662	22.09
Prostate cancer	Albumin	rs677521	A	G	4.38904e-08	0.1244	0.0227	0.79	-0.00119265	0.00447382	0.00037066	30.0323
Prostate cancer	Albumin	rs6872163	A	G	1.735e-06	0.1029	0.0215	0.64	0.00195229	0.00417086	0.000282734	22.9062
Prostate cancer	Albumin	rs6983515	G	A	8.67561e-12	-0.1817	0.0266	0.85	0.00101289	0.00531024	0.000575763	46.6602
Prostate cancer	Albumin	rs6990725	T	C	8.62899e-08	0.2719	0.0508	0.38	-0.0129356	0.0148901	0.000353577	28.6478
Prostate cancer	Albumin	rs7035996	T	G	2.41301e-06	-0.7419	0.1573	0.97	-0.000606949	0.0141054	0.000274575	22.245
Prostate cancer	Albumin	rs703649	G	A	3.32598e-06	-0.1018	0.0219	0.28	0.00456795	0.00424821	0.00026671	21.6076
Prostate cancer	Albumin	rs72712344	T	G	1.70883e-15	0.2086	0.0262	0.68	0.0024323	0.00586861	0.000782048	63.3908
Prostate cancer	Albumin	rs72712390	A	G	2.62301e-11	-0.1864	0.028	0.47	0.00395702	0.00546765	0.000546872	44.3176
Prostate cancer	Albumin	rs72718565	G	A	4.735e-06	0.1894	0.0414	0.15	-0.0129706	0.00897035	0.000258342	20.9295
Prostate cancer	Albumin	rs72723976	C	A	4.23897e-08	0.1598	0.0292	0.48	0.00401677	0.00571127	0.000369636	29.9494
Prostate cancer	Albumin	rs72725842	A	G	3.34118e-13	0.5766	0.0792	0.81	-0.00443081	0.0180697	0.000653976	53.0028
Prostate cancer	Albumin	rs72831686	A	G	5.65705e-08	0.4677	0.0861	0.780001	0.00300961	0.0108759	0.000364181	29.5072
Prostate cancer	Albumin	rs730418	A	T	3.64603e-08	0.1201	0.0218	0.13	0.00629913	0.00419957	0.000374591	30.351
Prostate cancer	Albumin	rs73198294	A	G	1.60199e-07	-0.3541	0.0676	0.62	0.00603817	0.0121222	0.000338656	27.4384
Prostate cancer	Albumin	rs738272	T	G	5.70795e-07	-0.2218	0.0444	0.58	-0.00445963	0.00798493	0.000308014	24.955
Prostate cancer	Albumin	rs73987093	A	G	1.24099e-06	0.3292	0.0679	0.0779992	-0.0235241	0.0133318	0.000290136	23.5061
Prostate cancer	Albumin	rs74592689	G	T	2.18902e-06	0.149	0.0315	0.88	-0.00160563	0.010314	0.000276171	22.3744
Prostate cancer	Albumin	rs75152273	G	A	1.39605e-14	0.3489	0.0453	0.0569994	-0.0193958	0.010209	0.000731871	59.3206
Prostate cancer	Albumin	rs75278014	G	A	3.12903e-06	-0.2478	0.0532	0.33	-0.0085625	0.00878317	0.0002678	21.696
Prostate cancer	Albumin	rs75982463	C	T	2.05589e-11	0.3251	0.0485	0.18	0.012975	0.00963382	0.000554443	44.9315
Prostate cancer	Albumin	rs7712562	G	A	9.04066e-12	0.2021	0.0296	0.0680002	-0.0108426	0.00595028	0.000575237	46.6175
Prostate cancer	Albumin	rs77136668	T	G	8.686e-07	0.3601	0.0732	0.42	-0.00917394	0.0112998	0.000298704	24.2005
Prostate cancer	Albumin	rs77482050	A	G	1.60509e-14	-0.3722	0.0485	0.85	0.00519654	0.0273053	0.000726609	58.8938
Prostate cancer	Albumin	rs77541621	A	G	2.66502e-28	0.7807	0.0708	0.15	0.0187961	0.0130434	0.00149899	121.591
Prostate cancer	Albumin	rs77569096	G	A	1.24e-09	0.1788	0.0294	0.36	-0.00519296	0.00565671	0.000456446	36.9863
Prostate cancer	Albumin	rs78059576	A	C	2.19685e-21	1.6815	0.1771	0.6	0.00443406	0.00838624	0.00111178	90.1481
Prostate cancer	Albumin	rs78069344	G	A	2.97577e-32	0.8461	0.0716	0.74	-0.00330539	0.0100785	0.00172114	139.642
Prostate cancer	Albumin	rs7819779	A	G	2.94999e-06	-0.1115	0.0239	0.0940005	-0.00783971	0.00468777	0.000268648	21.7648
Prostate cancer	Albumin	rs7830220	T	C	2.43725e-14	-0.1631	0.0214	0.00309999	-0.0125101	0.00423416	0.000716665	58.0872
Prostate cancer	Albumin	rs7832541	C	T	7.23436e-18	-0.1947	0.0226	0.630001	0.00205053	0.00429536	0.000915513	74.219
Prostate cancer	Albumin	rs78349205	G	A	5.05592e-19	1.0127	0.1136	0.52	0.0109441	0.0169611	0.000980226	79.4703
Prostate cancer	Albumin	rs7841264	T	C	2.78997e-10	-0.1732	0.0275	0.709999	0.00206632	0.00560966	0.000489514	39.6671
Prostate cancer	Albumin	rs78416326	C	G	2.71769e-13	-0.1934	0.0265	0.2	-0.00672059	0.00519655	0.000657178	53.2625
Prostate cancer	Albumin	rs7842552	G	A	5.1074e-20	0.2106	0.023	0.67	-0.00195207	0.00457857	0.00103409	83.8419
Prostate cancer	Albumin	rs78648670	C	G	7.43704e-11	0.2596	0.0399	0.69	-0.00341154	0.00859262	0.000522377	42.3315
[truncated: 346 more rows]

## Sheet: Table S4
Table S4. Details of five exogenous antioxidants predicting SNPs with six cancers.
[truncated: 449 more rows]

[truncated: 3 more sheets: Table S5, Table S6, Table S7]
